# Supplementary material for: DNA methylation around transcription start sites is not globally associated with transcription in the grain of natural and synthetic hexaploid wheat
Source: BMC Plant Biol. 2026 Mar 20;26:767. doi: 10.1186/s12870-026-08607-6 (PMC13126883; doi:10.1186/s12870-026-08607-6)
Supplement: Supplementary file 1 — Additional file 1. Supplementary Tables 1-6 (.xlsx format). [file 12870_2026_8607_MOESM1_ESM.xlsx]

## Sheet: Supplementary Table 1
Supplementary Table 1. Samples description (see also Banouh et al. [26])
Species ID	ploidy	crossa	generation	year of sampling	biological replicates	Differential methylation analysis
Ae.tauschii-109	2x	-	-	2015, 2017	2	-
Ae.tauschii-87	2x	-	-	2018, 2021	2	-
Langdon	4x	-	-	2015,2017	2	-
Recital	6x	-	-	2015	2	-
Jx109-S5	6x	Joyau x Ae.tauschii-109	S5	2018, 2021	2	No
Jx87-S5	6x	Joyau x Ae.tauschii-87	S5	2018, 2021	2	No
Lx109-C2	6x	Langdon x Ae.tauschii-109	C2	2015,2021	2	Yes
109xL-C2	6x	Ae.tauschii-109 x Langdon	C2	2015	2	Yes
109xL-C4	6x	Ae.tauschii-109 x Langdon	C4	2015	2	Yes
a maternal parent is placed first by convention

## Sheet: Supplementary Table 2
Supplementary Table 2. List of the target genes and the corresponding coordinates (Chinese Spring v1.1)
		target region
gene ID	chromosome	start	end	coverage by probes (x)
TraesCS1A02G000100	chr1A	70088	70488	0.8725
TraesCS1A02G000400	chr1A	102643	102943	0.496667
TraesCS1A02G000900	chr1A	233667	233967	0.496667
TraesCS1A02G001100	chr1A	279978	280278	0.496667
TraesCS1A02G001200	chr1A	287546	287846	0.5
TraesCS1A02G001100	chr1A	289452	289752	0.496667
TraesCS1A02G001800	chr1A	1144182	1144482	0.996667
TraesCS1A02G001900	chr1A	1162626	1162980	1.14972
TraesCS1A02G002000	chr1A	1167728	1168028	0.996667
TraesCS1A02G002100	chr1A	1170205	1170505	0.996667
TraesCS1A02G002200	chr1A	1188693	1188993	0.996667
TraesCS1A02G002200	chr1A	1189107	1189407	0.5
TraesCS1A02G002300	chr1A	1212662	1212962	0.996667
TraesCS1A02G002400	chr1A	1229189	1229489	0.496667
TraesCS1A02G002500	chr1A	1238319	1238619	0.996667
TraesCS1A02G002700	chr1A	1347840	1348140	0.996667
TraesCS1A02G002700	chr1A	1348176	1348476	0.996667
TraesCS1A02G002900	chr1A	1656964	1657264	0.996667
TraesCS1A02G003000	chr1A	1668798	1669098	0.996667
TraesCS1A02G003100	chr1A	1698692	1698992	0.496667
TraesCS1A02G003200	chr1A	1721270	1721570	0.996667
TraesCS1A02G003300	chr1A	1791968	1792268	0.996667
TraesCS1A02G003400	chr1A	2163289	2163589	0.996667
TraesCS1A02G003500	chr1A	2185247	2185547	0.496667
TraesCS1A02G003546	chr1A	2200827	2201127	1.49333
TraesCS1A02G003600	chr1A	2236669	2236969	0.996667
TraesCS1A02G003700	chr1A	2291736	2292036	0.996667
TraesCS1A02G003800	chr1A	2378993	2379293	0.996667
TraesCS1A02G004000	chr1A	2441390	2441690	0.996667
TraesCS1A02G004100	chr1A	2474424	2474724	0.496667
TraesCS1A02G004100	chr1A	2475026	2475326	0.5
TraesCS1A02G004126	chr1A	2490301	2490601	0.5
TraesCS1A02G004200	chr1A	2540808	2541108	0.996667
TraesCS1A02G004300	chr1A	2550496	2550796	0.5
TraesCS1A02G004400	chr1A	2647690	2648166	0.313025
TraesCS1A02G004500	chr1A	2666792	2667202	1.26585
TraesCS1A02G004600	chr1A	2843704	2844004	0.54
TraesCS1A02G004700	chr1A	2847751	2848051	0.496667
TraesCS1A02G005100	chr1A	2980971	2981271	0.496667
TraesCS1A02G005200	chr1A	2982478	2982778	0.5
TraesCS1A02G005300	chr1A	3013190	3013490	0.996667
TraesCS1A02G005315	chr1A	3020861	3021161	0.496667
TraesCS1A02G005387	chr1A	3095117	3095417	0.996667
TraesCS1A02G005400	chr1A	3117043	3117343	0.996667
TraesCS1A02G005500	chr1A	3121319	3121619	0.996667
TraesCS1A02G005500	chr1A	3122126	3122426	0.996667
TraesCS1A02G005600	chr1A	3262427	3262727	0.996667
TraesCS1A02G005800	chr1A	3390593	3390893	0.5
TraesCS1A02G005800	chr1A	3391658	3391958	0.996667
TraesCS1A02G005900	chr1A	3446780	3447080	0.5
TraesCS1A02G006000	chr1A	3454622	3454922	0.996667
TraesCS1A02G006100	chr1A	3465431	3465731	0.996667
TraesCS1A02G006200	chr1A	3491664	3491964	0.996667
TraesCS1A02G006300	chr1A	3503779	3504079	0.5
TraesCS1A02G006400	chr1A	3532646	3532946	0.516667
TraesCS1A02G006500	chr1A	3582352	3582652	1.49333
TraesCS1A02G006700	chr1A	3618463	3618763	0.496667
TraesCS1A02G006800	chr1A	3657238	3657538	0.5
TraesCS1A02G007000	chr1A	3679462	3679762	0.5
TraesCS1A02G007100	chr1A	3700815	3701115	0.5
TraesCS1A02G007200	chr1A	3776188	3776488	0.996667
TraesCS1A02G007236	chr1A	3794905	3795205	0.996667
TraesCS1A02G007300	chr1A	3847000	3847300	0.996667
TraesCS1A02G007344	chr1A	3910244	3910544	0.996667
TraesCS1A02G007500	chr1A	4045562	4045862	0.996667
TraesCS1A02G007600	chr1A	4048140	4048440	0.996667
TraesCS1A02G007700	chr1A	4053070	4053370	1
TraesCS1A02G007800	chr1A	4054591	4054891	0.496667
TraesCS1A02G007900	chr1A	4063046	4063346	0.996667
TraesCS1A02G007934	chr1A	4095573	4095873	0.996667
TraesCS1A02G008000	chr1A	4203438	4203738	0.996667
TraesCS1A02G008100	chr1A	4497581	4497881	0.503333
TraesCS1A02G008300	chr1A	4549471	4549771	0.996667
TraesCS1A02G008400	chr1A	4803950	4804250	0.996667
TraesCS1A02G008500	chr1A	4811113	4811413	0.496667
TraesCS1A02G008600	chr1A	5029139	5029439	0.996667
TraesCS1A02G008700	chr1A	5132346	5132646	0.996667
TraesCS1A02G008800	chr1A	5153047	5153347	0.996667
TraesCS1A02G009000	chr1A	5490876	5491176	0.996667
TraesCS1A02G009100	chr1A	5496377	5496677	0.996667
TraesCS1A02G009300	chr1A	5505868	5506168	1.46
TraesCS1A02G009300	chr1A	5506257	5506557	0.996667
TraesCS1A02G009600	chr1A	6012496	6012796	0.926667
TraesCS1A02G009900	chr1A	6152442	6152742	0.49
TraesCS1A02G010400	chr1A	6341585	6341885	0.496667
TraesCS1A02G010400	chr1A	6343036	6343336	0.996667
TraesCS1A02G010400	chr1A	6344085	6344385	0.996667
TraesCS1A02G010400	chr1A	6344915	6345215	0.956667
TraesCS1A02G010400	chr1A	6345816	6346116	0.996667
TraesCS1A02G010500	chr1A	6423342	6423642	0.996667
TraesCS1A02G010600	chr1A	6438951	6439251	0.996667
TraesCS1A02G010700	chr1A	6474848	6475279	0.345708
TraesCS1A02G010800	chr1A	6499945	6500245	0.996667
TraesCS1A02G010900	chr1A	6517272	6517572	1
TraesCS1A02G011100	chr1A	6565988	6566288	0.996667
TraesCS1A02G011200	chr1A	6575326	6575626	0.496667
TraesCS1A02G011200	chr1A	6576251	6576551	0.996667
TraesCS1A02G011300	chr1A	6655332	6655632	0.996667
TraesCS1A02G011400	chr1A	6764115	6764415	0.996667
TraesCS1A02G011600	chr1A	6766405	6766705	0.496667
TraesCS1A02G011700	chr1A	6773828	6774128	0.5
TraesCS1A02G011800	chr1A	6788420	6788720	0.996667
TraesCS1A02G011900	chr1A	6886991	6887291	0.996667
TraesCS1A02G012000	chr1A	6902872	6903172	0.996667
TraesCS1A02G012100	chr1A	6915839	6916139	0.996667
TraesCS1A02G012200	chr1A	7101281	7101581	0.996667
TraesCS1A02G012400	chr1A	7115315	7115615	0.996667
TraesCS1A02G012500	chr1A	7178049	7178349	0.996667
TraesCS1A02G012600	chr1A	7185346	7185646	0.996667
TraesCS1A02G012700	chr1A	7229793	7230093	0.996667
TraesCS1A02G012800	chr1A	7274650	7274950	0.996667
TraesCS1A02G012900	chr1A	7276710	7277010	0.99
TraesCS1A02G013000	chr1A	7281685	7281985	0.913333
TraesCS1A02G013100	chr1A	7311549	7311849	0.5
TraesCS1A02G013200	chr1A	7314950	7315250	0.996667
TraesCS1A02G013300	chr1A	7522381	7522681	0.996667
TraesCS1A02G013400	chr1A	7526297	7526597	0.996667
TraesCS1A02G013500	chr1A	7536004	7536304	0.996667
TraesCS1A02G013600	chr1A	7642463	7642763	0.996667
TraesCS1A02G013700	chr1A	7653973	7654273	0.996667
TraesCS1A02G013800	chr1A	7665477	7665777	0.996667
TraesCS1A02G013800	chr1A	7669569	7670148	1.18998
TraesCS1A02G013900	chr1A	7677114	7677414	0.996667
TraesCS1A02G014000	chr1A	7685552	7685852	0.996667
TraesCS1A02G014100	chr1A	7698040	7698340	0.5
TraesCS1A02G014200	chr1A	7778239	7778539	0.996667
TraesCS1A02G014300	chr1A	7810880	7811180	0.996667
TraesCS1A02G014500	chr1A	7834534	7834834	0.996667
TraesCS1A02G014800	chr1A	7962224	7962524	0.996667
TraesCS1A02G014900	chr1A	8144350	8144650	1.05333
TraesCS1A02G015000	chr1A	8159706	8160006	0.996667
TraesCS1A02G015100	chr1A	8239261	8239561	0.996667
TraesCS1A02G015200	chr1A	8244676	8244976	0.996667
TraesCS1A02G015300	chr1A	8247066	8247366	0.996667
TraesCS1A02G015378	chr1A	8259900	8260200	0.996667
TraesCS1A02G015400	chr1A	8266191	8266491	0.996667
TraesCS1A02G015500	chr1A	8292733	8293033	0.496667
TraesCS1A02G015600	chr1A	8295357	8295657	0.996667
TraesCS1A02G015700	chr1A	8311411	8311711	0.996667
TraesCS1A02G015800	chr1A	8320544	8320844	0.996667
TraesCS1A02G015900	chr1A	8325564	8326070	0.887352
TraesCS1A02G015900	chr1A	8326470	8326770	0.996667
TraesCS1A02G016000	chr1A	8331671	8331971	0.996667
TraesCS1A02G016100	chr1A	8341756	8342056	0.996667
TraesCS1A02G016203	chr1A	8615820	8616120	0.5
TraesCS1A02G016200	chr1A	8633264	8633564	0.996667
TraesCS1A02G016200	chr1A	8633814	8634114	0.496667
TraesCS1A02G016300	chr1A	8664855	8665155	1.02667
TraesCS1A02G016400	chr1A	8718979	8719279	0.996667
TraesCS1A02G016500	chr1A	8732316	8732616	0.496667
TraesCS1A02G016600	chr1A	9089600	9089900	0.996667
TraesCS1A02G016800	chr1A	9103941	9104241	0.996667
TraesCS1A02G016900	chr1A	9110268	9110789	0.998081
TraesCS1A02G017000	chr1A	9118992	9119292	0.9
TraesCS1A02G017100	chr1A	9125773	9126073	0.996667
TraesCS1A02G017200	chr1A	9129344	9129644	0.996667
TraesCS1A02G017300	chr1A	9156156	9156456	0.5
TraesCS1A02G017600	chr1A	9221594	9221894	0.996667
TraesCS1A02G017700	chr1A	9236395	9236695	0.996667
TraesCS1A02G017800	chr1A	9340697	9340997	0.996667
TraesCS1A02G017900	chr1A	9357818	9358118	0.5
TraesCS1A02G018000	chr1A	9359080	9359380	1.01667
TraesCS1A02G018100	chr1A	9375497	9375797	1.04
TraesCS1A02G018200	chr1A	9468691	9468991	0.996667
TraesCS1A02G018300	chr1A	9475968	9476268	0.996667
TraesCS1A02G018600	chr1A	9553816	9554149	1.0961
TraesCS1A02G018700	chr1A	9563013	9563313	0.996667
TraesCS1A02G018800	chr1A	9575227	9575527	0.996667
TraesCS1A02G019000	chr1A	9589280	9589580	0.5
TraesCS1A02G019100	chr1A	9600563	9600863	0.496667
TraesCS1A02G019400	chr1A	9761901	9762201	0.5
TraesCS1A02G019500	chr1A	9771951	9772251	0.496667
TraesCS1A02G019600	chr1A	9788559	9788859	1.00333
TraesCS1A02G019700	chr1A	9855770	9856070	0.496667
TraesCS1A02G019800	chr1A	9938902	9939202	0.996667
TraesCS1A02G019900	chr1A	9968553	9968853	0.996667
TraesCS1A02G020000	chr1A	9979563	9979863	0.996667
TraesCS1A02G020100	chr1A	9984025	9984325	0.5
TraesCS1A02G020153	chr1A	9994248	9994548	0.996667
TraesCS1A02G020200	chr1A	10007556	10007856	0.5
TraesCS1A02G020300	chr1A	10049682	10049982	0.996667
TraesCS1A02G020300	chr1A	10050200	10050500	0.996667
TraesCS1A02G020400	chr1A	10055803	10056103	0.5
TraesCS1A02G020400	chr1A	10058071	10058371	0.996667
TraesCS1A02G020500	chr1A	10065962	10066262	0.496667
TraesCS1A02G020500	chr1A	10067004	10067304	0.996667
TraesCS1A02G020600	chr1A	10072220	10072520	0.996667
TraesCS1A02G020700	chr1A	10075047	10075347	0.996667
TraesCS1A02G020800	chr1A	10126273	10126573	0.996667
TraesCS1A02G020900	chr1A	10132481	10132781	0.996667
TraesCS1A02G021000	chr1A	10135508	10135808	0.99
TraesCS1A02G021100	chr1A	10150667	10150967	0.996667
TraesCS1A02G021200	chr1A	10160162	10160462	0.496667
TraesCS1A02G021300	chr1A	10172484	10172784	0.996667
TraesCS1A02G021400	chr1A	10211143	10211443	0.996667
TraesCS1A02G021500	chr1A	10241406	10241706	0.996667
TraesCS1A02G021600	chr1A	10424809	10425109	0.996667
TraesCS1A02G021700	chr1A	10474191	10475071	0.851136
TraesCS1A02G021700	chr1A	10475152	10475452	0.996667
TraesCS1A02G021800	chr1A	10490813	10491310	0.60161
TraesCS1A02G021900	chr1A	10497209	10497509	0.5
TraesCS1A02G022000	chr1A	10607290	10607590	0.996667
TraesCS1A02G022100	chr1A	10696551	10696851	0.996667
TraesCS1A02G022200	chr1A	10709351	10709651	0.996667
TraesCS1A02G022300	chr1A	10715825	10716125	0.996667
TraesCS1A02G022500	chr1A	10972742	10973042	0.496667
TraesCS1A02G022600	chr1A	11025729	11026029	0.5
TraesCS1A02G022700	chr1A	11231624	11231924	0.996667
TraesCS1A02G022800	chr1A	11240332	11240856	0.85687
TraesCS1A02G022900	chr1A	11388496	11388796	0.996667
TraesCS1A02G023000	chr1A	11422962	11423535	1.04538
TraesCS1A02G023100	chr1A	11423668	11424425	1.18758
TraesCS1A02G023205	chr1A	11528017	11528317	0.496667
TraesCS1A02G023200	chr1A	11529995	11530295	0.996667
TraesCS1A02G023300	chr1A	11554522	11554822	0.996667
TraesCS1A02G023500	chr1A	11577133	11577433	1.48
TraesCS1A02G023500	chr1A	11577480	11577780	0.5
TraesCS1A02G023500	chr1A	11578515	11578815	0.496667
TraesCS1A02G023600	chr1A	11621721	11622021	0.496667
TraesCS1A02G023700	chr1A	11644603	11644903	0.996667
TraesCS1A02G023800	chr1A	11661531	11661831	0.5
TraesCS1A02G023800	chr1A	11662497	11662797	0.996667
TraesCS1A02G024000	chr1A	11731283	11731583	1
TraesCS1A02G024100	chr1A	11811730	11812030	0.496667
TraesCS1A02G024200	chr1A	11825293	11825593	0.996667
TraesCS1A02G024300	chr1A	11893940	11894436	1.18347
TraesCS1A02G024400	chr1A	12006689	12006989	0.996667
TraesCS1A02G024500	chr1A	12089567	12089867	1.01333
TraesCS1A02G024600	chr1A	12096220	12096520	0.996667
TraesCS1A02G024700	chr1A	12103731	12104031	0.996667
TraesCS1A02G024900	chr1A	12129471	12129771	0.996667
TraesCS1A02G025000	chr1A	12138686	12138986	0.996667
TraesCS1A02G025100	chr1A	12144314	12144706	1.23214
TraesCS1A02G025200	chr1A	12160302	12160602	0.996667
TraesCS1A02G025200	chr1A	12160959	12161259	0.996667
TraesCS1A02G025200	chr1A	12161719	12162019	0.996667
TraesCS1A02G025300	chr1A	12170725	12171025	0.503333
TraesCS1A02G025400	chr1A	12185713	12186013	0.5
TraesCS1A02G025500	chr1A	12210454	12210754	0.996667
TraesCS1A02G025500	chr1A	12216017	12216317	0.993333
TraesCS1A02G025600	chr1A	12306279	12306579	0.996667
TraesCS1A02G025600	chr1A	12311315	12311615	0.5
TraesCS1A02G025700	chr1A	12318122	12318422	0.496667
TraesCS1A02G025900	chr1A	12363515	12363815	0.95
TraesCS1A02G026000	chr1A	12370954	12371254	0.996667
TraesCS1A02G026100	chr1A	12405170	12405470	0.996667
TraesCS1A02G026200	chr1A	12502375	12502675	0.996667
TraesCS1A02G026200	chr1A	12503740	12504040	0.996667
TraesCS1A02G026300	chr1A	12572905	12573205	0.996667
TraesCS1A02G026400	chr1A	12590725	12591831	0.69349
TraesCS1A02G026400	chr1A	12591884	12592345	0.64859
TraesCS1A02G026600	chr1A	12669383	12669683	0.996667
TraesCS1A02G026800	chr1A	12698295	12698595	0.496667
TraesCS1A02G026900	chr1A	12739554	12739854	0.986667
TraesCS1A02G027000	chr1A	12795486	12795786	0.996667
TraesCS1A02G027100	chr1A	12863554	12863854	0.5
TraesCS1A02G027200	chr1A	12914936	12915236	1.02667
TraesCS1A02G027200	chr1A	12916130	12916430	0.996667
TraesCS1A02G027300	chr1A	12918424	12918724	0.996667
TraesCS1A02G027500	chr1A	13009746	13010046	0.5
TraesCS1A02G027600	chr1A	13082161	13082461	0.496667
TraesCS1A02G027700	chr1A	13212280	13212580	0.996667
TraesCS1A02G028000	chr1A	13271919	13272219	0.996667
TraesCS1A02G028100	chr1A	13278203	13278503	0.49
TraesCS1A02G028400	chr1A	13313487	13314239	0.200798
TraesCS1A02G028700	chr1A	13452188	13452488	0.496667
TraesCS1A02G028700	chr1A	13452531	13453399	0.691244
TraesCS1A02G028900	chr1A	13569383	13569683	1.41333
TraesCS1A02G029000	chr1A	13580920	13581220	0.996667
TraesCS1A02G029200	chr1A	13676062	13676362	0.996667
TraesCS1A02G029300	chr1A	13762415	13762956	1.10721
TraesCS1A02G029400	chr1A	13772408	13772708	0.996667
TraesCS1A02G029500	chr1A	13805152	13805452	1.04
TraesCS1A02G029600	chr1A	13830406	13830706	0.996667
TraesCS1A02G029700	chr1A	13858226	13858526	0.996667
TraesCS1A02G029700	chr1A	13859225	13859525	0.996667
TraesCS1A02G029800	chr1A	13862812	13863112	0.996667
TraesCS1A02G029900	chr1A	13971668	13971968	0.996667
TraesCS1A02G030000	chr1A	13979099	13979399	0.996667
TraesCS1A02G030100	chr1A	14045527	14045827	0.996667
TraesCS1A02G030200	chr1A	14065159	14065459	0.996667
TraesCS1A02G030300	chr1A	14077208	14077508	0.996667
TraesCS1A02G030400	chr1A	14110262	14110562	0.996667
TraesCS1A02G030500	chr1A	14139540	14139840	0.996667
TraesCS1A02G030600	chr1A	14145764	14146064	0.5
TraesCS1A02G030700	chr1A	14160171	14160471	0.996667
TraesCS1A02G030900	chr1A	14255870	14256523	1.1562
TraesCS1A02G030900	chr1A	14256627	14256927	0.996667
TraesCS1A02G030900	chr1A	14257017	14257317	0.5
TraesCS1A02G031000	chr1A	14431721	14432021	0.996667
TraesCS1A02G031100	chr1A	14467808	14468108	0.996667
TraesCS1A02G031200	chr1A	14504073	14504373	0.496667
TraesCS1A02G031300	chr1A	14519606	14519906	0.5
TraesCS1A02G031500	chr1A	14549755	14550055	0.996667
TraesCS1A02G031600	chr1A	14577431	14577731	0.996667
TraesCS1A02G031700	chr1A	14584734	14585034	0.996667
TraesCS1A02G031800	chr1A	14593965	14594265	0.5
TraesCS1A02G031900	chr1A	14615542	14615842	0.996667
TraesCS1A02G032000	chr1A	14748458	14748758	0.996667
TraesCS1A02G032100	chr1A	14791758	14792058	0.496667
TraesCS1A02G032200	chr1A	14800361	14800661	0.996667
TraesCS1A02G032300	chr1A	14839736	14840036	0.996667
TraesCS1A02G032400	chr1A	14858132	14858432	0.996667
TraesCS1A02G032600	chr1A	15186402	15186933	1.12806
TraesCS1A02G032800	chr1A	15324461	15324761	0.996667
TraesCS1A02G032900	chr1A	15348365	15348665	0.996667
TraesCS1A02G033000	chr1A	15430069	15430369	0.996667
TraesCS1A02G033000	chr1A	15430617	15430917	0.5
TraesCS1A02G033100	chr1A	15441315	15441615	0.996667
TraesCS1A02G033200	chr1A	15516373	15516673	0.996667
TraesCS1A02G033288	chr1A	15924987	15925287	0.496667
TraesCS1A02G033300	chr1A	16038333	16038633	0.996667
TraesCS1A02G033501	chr1A	16373768	16374068	0.996667
TraesCS1A02G033500	chr1A	16388294	16388594	0.996667
TraesCS1A02G033600	chr1A	16406857	16407157	0.996667
TraesCS1A02G033700	chr1A	16425194	16425494	0.996667
TraesCS1A02G033800	chr1A	16432225	16432525	0.996667
TraesCS1A02G034000	chr1A	16838024	16838324	0.996667
TraesCS1A02G034100	chr1A	16913440	16914036	1.00503
TraesCS1A02G034200	chr1A	16925111	16925411	0.5
TraesCS1A02G034300	chr1A	16933585	16934192	0.494234
TraesCS1A02G034300	chr1A	16934327	16934627	0.996667
TraesCS1A02G034500	chr1A	17239315	17239615	0.996667
TraesCS1A02G034600	chr1A	17248270	17248570	0.996667
TraesCS1A02G034700	chr1A	17258061	17258361	0.996667
TraesCS1A02G034900	chr1A	18085897	18086197	0.996667
TraesCS1A02G034900	chr1A	18087308	18087608	0.996667
TraesCS1A02G035000	chr1A	18293786	18294086	0.996667
TraesCS1A02G035100	chr1A	18310698	18310998	0.5
TraesCS1A02G035200	chr1A	18462341	18462641	0.996667
TraesCS1A02G035300	chr1A	18486927	18487227	0.996667
TraesCS1A02G035300	chr1A	18489470	18489770	0.916667
TraesCS1A02G035600	chr1A	19063273	19063573	0.996667
TraesCS1A02G035700	chr1A	19891510	19891810	0.996667
TraesCS1A02G035800	chr1A	19897571	19897871	0.996667
TraesCS1A02G035900	chr1A	19933256	19933855	1.25042
TraesCS1A02G036000	chr1A	20030967	20031267	0.996667
TraesCS1A02G036100	chr1A	20090948	20091248	0.996667
TraesCS1A02G036200	chr1A	20156414	20156714	0.996667
TraesCS1A02G036300	chr1A	20179560	20179860	1.03
TraesCS1A02G036400	chr1A	20238047	20238347	0.996667
TraesCS1A02G036500	chr1A	20246139	20246439	0.996667
TraesCS1A02G036600	chr1A	20371769	20372069	0.916667
TraesCS1A02G036700	chr1A	20419073	20419373	0.996667
TraesCS1A02G036800	chr1A	20434314	20434614	0.496667
TraesCS1A02G036900	chr1A	20842382	20842682	0.996667
TraesCS1A02G037100	chr1A	20873351	20873651	0.496667
TraesCS1A02G037200	chr1A	20879979	20880279	0.996667
TraesCS1A02G037300	chr1A	20889731	20890031	0.996667
TraesCS1A02G037400	chr1A	20898181	20898543	1.16851
TraesCS1A02G037500	chr1A	20913939	20914239	0.483333
TraesCS1A02G037600	chr1A	20919384	20919684	0.996667
TraesCS1A02G037700	chr1A	20932464	20932764	0.996667
TraesCS1A02G037800	chr1A	20935272	20935572	0.996667
TraesCS1A02G037900	chr1A	20980182	20980482	0.996667
TraesCS1A02G037900	chr1A	20980530	20980830	0.49
TraesCS1A02G038100	chr1A	20997918	20998218	0.5
TraesCS1A02G038200	chr1A	21022580	21022880	0.5
TraesCS1A02G038300	chr1A	21026130	21026430	1.02667
TraesCS1A02G038600	chr1A	21075018	21075318	0.996667
TraesCS1A02G038800	chr1A	21085725	21086025	0.996667
TraesCS1A02G038828	chr1A	21105587	21105887	0.996667
TraesCS1A02G039000	chr1A	21279255	21279555	0.996667
TraesCS1A02G039100	chr1A	21285308	21285608	0.996667
TraesCS1A02G039200	chr1A	21322095	21322395	0.996667
TraesCS1A02G039300	chr1A	21405079	21405379	0.996667
TraesCS1A02G039300	chr1A	21406046	21406346	0.996667
TraesCS1A02G039400	chr1A	21618033	21618333	0.996667
TraesCS1A02G039600	chr1A	21714643	21714943	0.496667
TraesCS1A02G039700	chr1A	21832437	21832737	0.943333
TraesCS1A02G039800	chr1A	21986906	21987206	0.996667
TraesCS1A02G039900	chr1A	22047181	22047481	0.996667
TraesCS1A02G040000	chr1A	22055271	22055571	0.996667
TraesCS1A02G040100	chr1A	22076732	22077032	0.996667
TraesCS1A02G040200	chr1A	22271810	22272110	0.996667
TraesCS1A02G040300	chr1A	22282833	22283133	0.996667
TraesCS1A02G040300	chr1A	22283560	22283860	0.996667
TraesCS1A02G040400	chr1A	22291403	22291875	0.997881
TraesCS1A02G040600	chr1A	22301078	22301665	0.76661
TraesCS1A02G040700	chr1A	22332272	22332572	0.996667
TraesCS1A02G040800	chr1A	22342068	22342368	0.493333
TraesCS1A02G040900	chr1A	22534484	22534784	0.996667
TraesCS1A02G041000	chr1A	22561193	22561493	0.503333
TraesCS1A02G041100	chr1A	22613930	22614230	0.5
TraesCS1A02G041200	chr1A	22631791	22632091	0.996667
TraesCS1A02G041300	chr1A	22633691	22634285	0.508418
TraesCS1A02G041400	chr1A	22656830	22657371	1.10721
TraesCS1A02G041500	chr1A	22657543	22657843	0.996667
TraesCS1A02G041600	chr1A	22659834	22660134	0.996667
TraesCS1A02G041700	chr1A	22755302	22755602	0.5
TraesCS1A02G041900	chr1A	22791192	22791492	0.5
TraesCS1A02G042100	chr1A	22818588	22818888	0.5
TraesCS1A02G042200	chr1A	22880330	22880630	0.5
TraesCS1A02G042300	chr1A	23009587	23009887	0.996667
TraesCS1A02G042400	chr1A	23126217	23126517	0.996667
TraesCS1A02G042500	chr1A	23133938	23134238	1
TraesCS1A02G042700	chr1A	23339315	23339615	0.496667
TraesCS1A02G042800	chr1A	23420700	23421000	0.996667
TraesCS1A02G042900	chr1A	23816081	23816381	0.996667
TraesCS1A02G043000	chr1A	23828278	23828578	0.996667
TraesCS1A02G043100	chr1A	23856417	23856717	0.996667
TraesCS1A02G043200	chr1A	23969997	23970297	0.996667
TraesCS1A02G043300	chr1A	24077039	24077339	0.996667
TraesCS1A02G043400	chr1A	24132530	24132830	0.5
TraesCS1A02G043500	chr1A	24246120	24246420	0.94
TraesCS1A02G043600	chr1A	24319051	24319351	0.996667
TraesCS1A02G043600	chr1A	24319702	24320002	0.996667
TraesCS1A02G043700	chr1A	24327892	24328192	1.06
TraesCS1A02G043800	chr1A	24330997	24331297	0.996667
TraesCS1A02G043900	chr1A	24336503	24336803	0.996667
TraesCS1A02G044000	chr1A	24766937	24767237	0.5
TraesCS1A02G044100	chr1A	24941051	24941351	0.496667
TraesCS1A02G044200	chr1A	24944630	24944930	0.496667
TraesCS1A02G044200	chr1A	24946328	24946628	0.996667
TraesCS1A02G044400	chr1A	25485175	25485475	0.5
TraesCS1A02G044500	chr1A	25539045	25539345	0.996667
TraesCS1A02G044500	chr1A	25541819	25542119	0.5
TraesCS1A02G044600	chr1A	25545195	25545495	0.496667
TraesCS1A02G044700	chr1A	25679941	25680241	0.496667
TraesCS1A02G044800	chr1A	25701262	25701562	0.996667
TraesCS1A02G044900	chr1A	25710011	25710311	0.996667
TraesCS1A02G045000	chr1A	25791094	25791394	0.996667
TraesCS1A02G045100	chr1A	25806671	25806971	0.996667
TraesCS1A02G045300	chr1A	26962282	26962837	1.07928
TraesCS1A02G045400	chr1A	26971157	26971457	0.996667
TraesCS1A02G045500	chr1A	27054680	27054980	0.996667
TraesCS1A02G045500	chr1A	27056468	27056768	0.996667
TraesCS1A02G045600	chr1A	27137199	27137499	0.996667
TraesCS1A02G045700	chr1A	27249005	27249305	0.496667
TraesCS1A02G045800	chr1A	27258080	27258380	0.496667
TraesCS1A02G046000	chr1A	27326095	27326395	0.996667
TraesCS1A02G046100	chr1A	27359030	27359330	0.996667
TraesCS1A02G046300	chr1A	27752592	27752892	0.996667
TraesCS1A02G046400	chr1A	28364651	28364951	0.996667
TraesCS1A02G046500	chr1A	28610090	28610390	0.996667
TraesCS1A02G046600	chr1A	28623145	28623445	0.996667
TraesCS1A02G046800	chr1A	28708008	28708308	0.996667
TraesCS1A02G046900	chr1A	28717419	28717719	0.996667
TraesCS1A02G047000	chr1A	28763066	28763366	0.5
TraesCS1A02G047200	chr1A	29186232	29186532	0.996667
TraesCS1A02G047200	chr1A	29186774	29187260	0.923868
TraesCS1A02G047300	chr1A	29244085	29244385	0.996667
TraesCS1A02G047400	chr1A	29279868	29280168	0.996667
TraesCS1A02G047500	chr1A	29607477	29607777	0.996667
TraesCS1A02G047700	chr1A	29787308	29787608	0.996667
TraesCS1A02G048000	chr1A	29796353	29796653	0.496667
TraesCS1A02G048100	chr1A	29800155	29800455	0.996667
TraesCS1A02G048200	chr1A	29993287	29993587	0.996667
TraesCS1A02G048300	chr1A	30117694	30117994	0.996667
TraesCS1A02G048400	chr1A	30142095	30142395	0.996667
TraesCS1A02G048500	chr1A	30165774	30166074	0.996667
TraesCS1A02G048600	chr1A	30179823	30180123	0.95
TraesCS1A02G048700	chr1A	30197525	30197825	0.996667
TraesCS1A02G048800	chr1A	30271649	30271949	0.996667
TraesCS1A02G048900	chr1A	30294909	30295209	1.01667
TraesCS1A02G049100	chr1A	30772927	30773227	0.996667
TraesCS1A02G049300	chr1A	30805450	30805750	0.996667
TraesCS1A02G049400	chr1A	30880028	30880328	0.996667
TraesCS1A02G049500	chr1A	31032299	31032599	0.996667
TraesCS1A02G049600	chr1A	31254376	31254676	0.996667
TraesCS1A02G049700	chr1A	31778289	31778589	0.963333
TraesCS1A02G049700	chr1A	31779033	31779357	1.07099
TraesCS1A02G049800	chr1A	31894652	31894952	0.496667
TraesCS1A02G050000	chr1A	31909194	31909494	0.5
TraesCS1A02G050100	chr1A	32084556	32084856	0.996667
TraesCS1A02G050300	chr1A	32185921	32186221	0.996667
TraesCS1A02G050400	chr1A	32259892	32260192	0.996667
TraesCS1A02G050500	chr1A	32281152	32281452	0.996667
TraesCS1A02G050600	chr1A	32291166	32291466	0.496667
TraesCS1A02G050700	chr1A	32301979	32302279	0.996667
TraesCS1A02G050800	chr1A	32451146	32451446	0.996667
TraesCS1A02G050900	chr1A	32453966	32454266	0.996667
TraesCS1A02G051000	chr1A	32476258	32476558	0.996667
TraesCS1A02G051100	chr1A	32545733	32546033	0.5
TraesCS1A02G051400	chr1A	32895674	32896162	0.920082
TraesCS1A02G051500	chr1A	33019082	33019382	0.996667
TraesCS1A02G051600	chr1A	33229602	33229902	0.983333
TraesCS1A02G051700	chr1A	33370616	33370916	0.996667
TraesCS1A02G051700	chr1A	33371616	33371916	0.5
TraesCS1A02G051800	chr1A	33374823	33375123	0.996667
TraesCS1A02G051900	chr1A	33375664	33375964	0.996667
TraesCS1A02G051900	chr1A	33377617	33377917	0.996667
TraesCS1A02G052000	chr1A	33398805	33399105	0.996667
TraesCS1A02G052100	chr1A	34149492	34150002	0.588235
TraesCS1A02G052200	chr1A	34158471	34158771	0.996667
TraesCS1A02G052200	chr1A	34161902	34162360	0.980349
TraesCS1A02G052300	chr1A	34409855	34410155	0.996667
TraesCS1A02G052500	chr1A	34534173	34534473	0.5
TraesCS1A02G052600	chr1A	34707922	34708222	0.5
TraesCS1A02G052700	chr1A	34860424	34860724	0.496667
TraesCS1A02G052800	chr1A	34877830	34878130	0.496667
TraesCS1A02G052900	chr1A	34886047	34886347	0.996667
TraesCS1A02G053000	chr1A	34891551	34891851	0.496667
TraesCS1A02G053100	chr1A	34940080	34940380	0.996667
TraesCS1A02G053200	chr1A	35297471	35297771	0.996667
TraesCS1A02G053300	chr1A	35485854	35486154	0.496667
TraesCS1A02G053400	chr1A	35491043	35491343	0.996667
TraesCS1A02G053500	chr1A	35525643	35525943	0.496667
TraesCS1A02G053800	chr1A	35536055	35536355	0.496667
TraesCS1A02G054000	chr1A	35543675	35543975	0.996667
TraesCS1A02G054200	chr1A	35578564	35578864	0.996667
TraesCS1A02G054300	chr1A	35931813	35932113	0.996667
TraesCS1A02G054400	chr1A	35943294	35943594	0.496667
TraesCS1A02G054400	chr1A	35944176	35944476	0.996667
TraesCS1A02G054500	chr1A	36174509	36174809	0.996667
TraesCS1A02G054700	chr1A	36188185	36188485	0.496667
TraesCS1A02G054800	chr1A	36261158	36261458	0.996667
TraesCS1A02G054900	chr1A	36269169	36269469	0.996667
TraesCS1A02G054900	chr1A	36270666	36271474	1.0755
TraesCS1A02G055100	chr1A	36271932	36272232	0.496667
TraesCS1A02G055200	chr1A	36280137	36280437	0.996667
TraesCS1A02G055200	chr1A	36281049	36281349	0.996667
TraesCS1A02G055300	chr1A	36555172	36555472	0.5
TraesCS1A02G055400	chr1A	36561782	36562082	0.996667
TraesCS1A02G055500	chr1A	36604998	36605298	0.996667
TraesCS1A02G055600	chr1A	36606148	36606448	0.996667
TraesCS1A02G055700	chr1A	36606723	36607023	0.996667
TraesCS1A02G055800	chr1A	36613021	36613321	0.996667
TraesCS1A02G055900	chr1A	36621563	36621863	0.996667
TraesCS1A02G056000	chr1A	36635739	36636039	0.996667
TraesCS1A02G056105	chr1A	36756128	36756428	0.996667
TraesCS1A02G056100	chr1A	36763485	36763785	0.996667
TraesCS1A02G056200	chr1A	36766188	36766488	0.996667
TraesCS1A02G056400	chr1A	36770257	36770557	0.996667
TraesCS1A02G056500	chr1A	36774274	36774574	0.496667
TraesCS1A02G056600	chr1A	36776222	36776522	0.996667
TraesCS1A02G056700	chr1A	36794012	36794312	0.996667
TraesCS1A02G056800	chr1A	36823760	36824060	0.5
TraesCS1A02G056900	chr1A	36839769	36840069	0.996667
TraesCS1A02G057000	chr1A	37439696	37439996	0.5
TraesCS1A02G057100	chr1A	37465699	37465999	0.5
TraesCS1A02G057100	chr1A	37466493	37466793	0.996667
TraesCS1A02G057200	chr1A	37478055	37478355	0.996667
TraesCS1A02G057200	chr1A	37479766	37480066	0.996667
TraesCS1A02G057300	chr1A	37504836	37505136	0.5
TraesCS1A02G057500	chr1A	37510147	37510447	0.996667
TraesCS1A02G057400	chr1A	37512117	37512417	0.996667
TraesCS1A02G057600	chr1A	37622703	37623003	0.5
TraesCS1A02G057800	chr1A	38359114	38359414	0.993333
TraesCS1A02G057900	chr1A	38368503	38368803	0.996667
TraesCS1A02G058000	chr1A	38485393	38485693	0.996667
TraesCS1A02G058100	chr1A	38699021	38699321	0.98
TraesCS1A02G058300	chr1A	38718543	38718843	0.996667
TraesCS1A02G058400	chr1A	38733350	38733650	0.5
TraesCS1A02G058500	chr1A	39357613	39357913	0.496667
TraesCS1A02G058600	chr1A	39402376	39402676	0.996667
TraesCS1A02G058600	chr1A	39402748	39403048	0.996667
TraesCS1A02G058600	chr1A	39403811	39404111	0.5
TraesCS1A02G058700	chr1A	39409877	39410177	0.996667
TraesCS1A02G058800	chr1A	39637037	39637337	0.903333
TraesCS1A02G058900	chr1A	39651726	39652026	0.996667
TraesCS1A02G059000	chr1A	39821810	39822110	0.996667
TraesCS1A02G059100	chr1A	39872091	39872391	0.5
TraesCS1A02G059200	chr1A	39894805	39895105	0.996667
TraesCS1A02G059300	chr1A	40151666	40151966	0.496667
TraesCS1A02G059400	chr1A	40280033	40280333	0.973333
TraesCS1A02G059500	chr1A	40892238	40892538	0.5
TraesCS1A02G059600	chr1A	40901140	40901440	0.996667
TraesCS1A02G059700	chr1A	40913502	40913802	0.996667
TraesCS1A02G060100	chr1A	41362273	41362573	0.5
TraesCS1A02G060200	chr1A	41368340	41368640	0.496667
TraesCS1A02G060500	chr1A	41711984	41712284	0.996667
TraesCS1A02G060600	chr1A	41740150	41740450	0.996667
TraesCS1A02G060600	chr1A	41741805	41742120	1.04444
TraesCS1A02G060700	chr1A	41747350	41747650	0.996667
TraesCS1A02G060800	chr1A	41759270	41759570	0.496667
TraesCS1A02G060900	chr1A	41829284	41829584	0.996667
TraesCS1A02G061000	chr1A	41872581	41872881	0.996667
TraesCS1A02G061100	chr1A	41900814	41901114	0.996667
TraesCS1A02G061200	chr1A	41905957	41906257	0.996667
TraesCS1A02G061300	chr1A	41915558	41915858	0.996667
TraesCS1A02G061400	chr1A	41918922	41919222	0.996667
TraesCS1A02G061500	chr1A	42111182	42111482	0.496667
TraesCS1A02G061500	chr1A	42116577	42116877	0.996667
TraesCS1A02G061500	chr1A	42118950	42119250	0.996667
TraesCS1A02G061600	chr1A	42220630	42220930	0.996667
TraesCS1A02G061700	chr1A	42251455	42251755	0.996667
TraesCS1A02G061700	chr1A	42254421	42254721	0.996667
TraesCS1A02G061800	chr1A	42279769	42280069	0.5
TraesCS1A02G062000	chr1A	42505133	42505433	0.996667
TraesCS1A02G062100	chr1A	42545912	42546212	0.996667
TraesCS1A02G062200	chr1A	42603751	42604051	0.996667
TraesCS1A02G062400	chr1A	42642975	42643531	1.07734
TraesCS1A02G062500	chr1A	42670507	42670807	0.563333
TraesCS1A02G062600	chr1A	42686022	42686322	1.13
TraesCS1A02G062700	chr1A	42695265	42695565	0.5
TraesCS1A02G062900	chr1A	42721110	42721410	0.553333
TraesCS1A02G063000	chr1A	42887984	42888284	0.5
TraesCS1A02G063200	chr1A	43391879	43392179	0.996667
TraesCS1A02G063300	chr1A	44365508	44365808	0.996667
TraesCS1A02G063300	chr1A	44366917	44367217	0.996667
TraesCS1A02G063400	chr1A	44370683	44370983	0.5
TraesCS1A02G063500	chr1A	44407793	44408250	0.997812
TraesCS1A02G063600	chr1A	44409269	44409569	0.996667
TraesCS1A02G064100	chr1A	45793455	45793755	0.996667
TraesCS1A02G064200	chr1A	45854216	45854516	0.496667
TraesCS1A02G064200	chr1A	45857930	45858230	0.553333
TraesCS1A02G064300	chr1A	46202375	46202675	1.05333
TraesCS1A02G064500	chr1A	46296352	46296652	0.496667
TraesCS1A02G064600	chr1A	46310219	46310519	0.996667
TraesCS1A02G064700	chr1A	46441416	46441716	0.996667
TraesCS1A02G064800	chr1A	47193285	47193585	0.996667
TraesCS1A02G064800	chr1A	47194254	47194554	0.496667
TraesCS1A02G064900	chr1A	47204769	47205069	0.996667
TraesCS1A02G064900	chr1A	47207546	47207846	0.996667
TraesCS1A02G065200	chr1A	47377955	47378255	0.5
TraesCS1A02G065300	chr1A	47578109	47578409	0.996667
TraesCS1A02G065300	chr1A	47579147	47579447	0.996667
TraesCS1A02G065300	chr1A	47580369	47580669	0.5
TraesCS1A02G065400	chr1A	47799302	47799602	1.02333
TraesCS1A02G065400	chr1A	47800251	47800551	0.996667
TraesCS1A02G065500	chr1A	47805990	47806290	0.996667
TraesCS1A02G065600	chr1A	47826629	47826929	0.97
TraesCS1A02G065600	chr1A	47827766	47828066	0.496667
TraesCS1A02G065700	chr1A	48585266	48585566	0.996667
TraesCS1A02G065800	chr1A	48594033	48594333	0.926667
TraesCS1A02G065900	chr1A	48706993	48707293	1
TraesCS1A02G066000	chr1A	48730080	48730380	0.996667
TraesCS1A02G066100	chr1A	48770943	48771243	0.996667
TraesCS1A02G066200	chr1A	48783517	48783817	0.996667
TraesCS1A02G066300	chr1A	48965911	48966211	0.996667
TraesCS1A02G066400	chr1A	48979438	48979738	1
TraesCS1A02G066500	chr1A	48993238	48993538	0.496667
TraesCS1A02G066521	chr1A	48998707	48999007	0.996667
TraesCS1A02G066600	chr1A	48999578	48999878	0.996667
TraesCS1A02G066700	chr1A	49096090	49096390	0.496667
TraesCS1A02G066800	chr1A	49101569	49101869	0.996667
TraesCS1A02G066800	chr1A	49103071	49103371	0.996667
TraesCS1A02G066900	chr1A	49149359	49149659	0.496667
TraesCS1A02G067000	chr1A	49245331	49245631	0.996667
TraesCS1A02G067100	chr1A	49247079	49247379	0.5
TraesCS1A02G067200	chr1A	49253324	49253624	0.996667
TraesCS1A02G067300	chr1A	49269108	49269408	0.996667
TraesCS1A02G067300	chr1A	49269567	49269867	0.996667
TraesCS1A02G067400	chr1A	49293220	49293520	0.996667
TraesCS1A02G067462	chr1A	49301437	49301737	0.996667
TraesCS1A02G067472	chr1A	49302174	49302474	0.496667
TraesCS1A02G067500	chr1A	49304903	49305203	0.996667
TraesCS1A02G067600	chr1A	49346490	49346790	0.996667
TraesCS1A02G067700	chr1A	49354962	49355262	0.996667
TraesCS1A02G067900	chr1A	49360860	49361160	0.996667
TraesCS1A02G068000	chr1A	49367078	49367378	0.996667
TraesCS1A02G068100	chr1A	49487511	49487811	0.996667
TraesCS1A02G068200	chr1A	49518261	49518561	0.996667
TraesCS1A02G068300	chr1A	49530105	49530405	0.996667
TraesCS1A02G068300	chr1A	49532313	49532613	0.996667
TraesCS1A02G068300	chr1A	49535793	49536093	0.996667
TraesCS1A02G068400	chr1A	49897728	49898028	0.98
TraesCS1A02G068500	chr1A	49961386	49961686	0.996667
TraesCS1A02G068600	chr1A	49967170	49967470	0.996667
TraesCS1A02G068700	chr1A	49973302	49973602	0.996667
TraesCS1A02G068800	chr1A	50511390	50511690	0.5
TraesCS1A02G069100	chr1A	50840914	50841214	0.996667
TraesCS1A02G069200	chr1A	50845035	50845335	0.996667
TraesCS1A02G069300	chr1A	51699870	51700170	0.996667
TraesCS1A02G069400	chr1A	52059196	52059496	1.01667
TraesCS1A02G069400	chr1A	52059892	52060192	1.49333
TraesCS1A02G069500	chr1A	52228379	52228679	0.496667
TraesCS1A02G069600	chr1A	52238096	52238396	0.5
TraesCS1A02G069700	chr1A	52453684	52453984	0.996667
TraesCS1A02G069800	chr1A	52471754	52472054	0.996667
TraesCS1A02G069900	chr1A	52520641	52520941	0.996667
TraesCS1A02G070000	chr1A	52540292	52540592	0.496667
TraesCS1A02G070200	chr1A	53022216	53022516	0.5
TraesCS1A02G070300	chr1A	53037445	53037745	0.996667
TraesCS1A02G070400	chr1A	53189310	53189610	0.996667
TraesCS1A02G070500	chr1A	53436043	53436343	0.996667
TraesCS1A02G070600	chr1A	53457135	53457435	0.996667
TraesCS1A02G070700	chr1A	53471393	53471693	0.996667
TraesCS1A02G070800	chr1A	53509206	53509506	0.996667
TraesCS1A02G070900	chr1A	53673991	53674291	0.996667
TraesCS1A02G070900	chr1A	53674701	53675001	0.996667
TraesCS1A02G071000	chr1A	53685179	53685479	0.996667
TraesCS1A02G071100	chr1A	53849894	53850194	0.983333
TraesCS1A02G071200	chr1A	53864938	53865238	0.996667
TraesCS1A02G071300	chr1A	53910257	53910920	0.677225
TraesCS1A02G071300	chr1A	53912530	53912830	0.996667
TraesCS1A02G071400	chr1A	53997362	53997662	0.996667
TraesCS1A02G071500	chr1A	54000655	54000955	0.996667
TraesCS1A02G071600	chr1A	54009213	54009513	0.496667
TraesCS1A02G071657	chr1A	54018914	54019214	0.996667
TraesCS1A02G071700	chr1A	54027291	54027591	0.996667
TraesCS1A02G071800	chr1A	54077679	54077979	0.996667
TraesCS1A02G072000	chr1A	54349024	54349551	1.13662
TraesCS1A02G072000	chr1A	54350933	54351233	0.496667
TraesCS1A02G072100	chr1A	54458684	54458984	1.04333
TraesCS1A02G072200	chr1A	54463127	54463427	0.996667
TraesCS1A02G072300	chr1A	56337124	56337424	0.5
TraesCS1A02G072400	chr1A	56592298	56592598	0.996667
TraesCS1A02G072500	chr1A	56601055	56601355	0.996667
TraesCS1A02G072600	chr1A	56617217	56617517	0.996667
TraesCS1A02G072700	chr1A	56627729	56628029	0.996667
TraesCS1A02G072800	chr1A	56917713	56918013	1.00667
TraesCS1A02G072900	chr1A	57173805	57174105	0.496667
TraesCS1A02G072982	chr1A	57185262	57185562	0.5
TraesCS1A02G072986	chr1A	57185958	57186258	0.5
TraesCS1A02G073000	chr1A	57189643	57189943	0.996667
TraesCS1A02G073100	chr1A	57192217	57192517	0.996667
TraesCS1A02G073200	chr1A	57204674	57204974	0.996667
TraesCS1A02G073300	chr1A	57212607	57212907	0.996667
TraesCS1A02G073400	chr1A	57307772	57308072	0.996667
TraesCS1A02G073500	chr1A	57392015	57392315	0.996667
TraesCS1A02G073500	chr1A	57392634	57392934	0.5
TraesCS1A02G073500	chr1A	57394649	57394949	0.996667
TraesCS1A02G073600	chr1A	57399573	57399873	0.496667
TraesCS1A02G073700	chr1A	57404670	57404970	0.996667
TraesCS1A02G073800	chr1A	57405684	57405984	0.996667
TraesCS1A02G073900	chr1A	57634127	57634427	0.996667
TraesCS1A02G074000	chr1A	57639267	57639567	0.996667
TraesCS1A02G074100	chr1A	57681718	57682018	0.996667
TraesCS1A02G074200	chr1A	57750130	57750430	0.5
TraesCS1A02G074300	chr1A	57759195	57759495	0.996667
TraesCS1A02G074400	chr1A	57763500	57763800	0.996667
TraesCS1A02G074800	chr1A	58123160	58123460	0.996667
TraesCS1A02G074800	chr1A	58123649	58123949	0.996667
TraesCS1A02G074900	chr1A	58167815	58168115	0.996667
TraesCS1A02G075000	chr1A	58176928	58177228	0.996667
TraesCS1A02G075000	chr1A	58177860	58178160	0.996667
TraesCS1A02G075100	chr1A	58204246	58204546	0.996667
TraesCS1A02G075200	chr1A	58287751	58288051	0.5
TraesCS1A02G075300	chr1A	58370193	58370493	0.503333
TraesCS1A02G075400	chr1A	58479038	58479338	0.503333
TraesCS1A02G075500	chr1A	58484717	58485017	0.996667
TraesCS1A02G075600	chr1A	58701339	58701639	0.996667
TraesCS1A02G075700	chr1A	58753162	58753462	0.996667
TraesCS1A02G075800	chr1A	58844989	58845289	0.996667
TraesCS1A02G075800	chr1A	58845502	58845802	0.996667
TraesCS1A02G075900	chr1A	58860086	58860386	0.5
TraesCS1A02G076000	chr1A	58907581	58907881	1
TraesCS1A02G076000	chr1A	58908211	58908511	0.996667
TraesCS1A02G076100	chr1A	58931177	58931477	0.996667
TraesCS1A02G076100	chr1A	58931683	58931983	0.996667
TraesCS1A02G076200	chr1A	58946112	58946412	0.996667
TraesCS1A02G076300	chr1A	59112828	59113128	0.996667
TraesCS1A02G076400	chr1A	59138619	59138919	0.996667
TraesCS1A02G076500	chr1A	59212072	59212581	0.882122
TraesCS1A02G076700	chr1A	59510107	59510407	0.996667
TraesCS1A02G076800	chr1A	59510652	59510952	0.996667
TraesCS1A02G076900	chr1A	59613206	59613506	0.996667
TraesCS1A02G077000	chr1A	59842209	59842509	0.996667
TraesCS1A02G077100	chr1A	59849562	59849862	0.996667
TraesCS1A02G077200	chr1A	59859594	59859894	0.996667
TraesCS1A02G077200	chr1A	59860494	59860794	0.996667
TraesCS1A02G077300	chr1A	59953435	59953735	0.996667
TraesCS1A02G077500	chr1A	60351242	60351542	0.496667
TraesCS1A02G077600	chr1A	60358691	60358991	0.996667
TraesCS1A02G077700	chr1A	60537016	60537316	0.996667
TraesCS1A02G077800	chr1A	60734979	60735279	0.996667
TraesCS1A02G077900	chr1A	60802780	60803080	0.996667
TraesCS1A02G078000	chr1A	60807985	60808285	0.996667
TraesCS1A02G078100	chr1A	60956274	60956574	0.996667
TraesCS1A02G078200	chr1A	61008765	61009065	0.996667
TraesCS1A02G078400	chr1A	61032019	61032319	0.496667
TraesCS1A02G078500	chr1A	61125538	61125838	0.996667
TraesCS1A02G078600	chr1A	61340926	61341226	0.996667
TraesCS1A02G078700	chr1A	61391683	61391983	0.996667
TraesCS1A02G078800	chr1A	61575617	61575917	0.996667
TraesCS1A02G078900	chr1A	61713427	61713727	0.996667
TraesCS1A02G079000	chr1A	61718101	61718401	0.996667
TraesCS1A02G079100	chr1A	62009572	62009872	0.996667
TraesCS1A02G079200	chr1A	62010109	62010409	0.996667
TraesCS1A02G079300	chr1A	62013931	62014231	0.996667
TraesCS1A02G079400	chr1A	62024087	62024387	0.996667
TraesCS1A02G079500	chr1A	62254659	62254959	0.496667
TraesCS1A02G079600	chr1A	62575361	62575661	0.996667
TraesCS1A02G079700	chr1A	62609578	62609880	1.00331
TraesCS1A02G079700	chr1A	62611409	62611709	0.5
TraesCS1A02G079800	chr1A	62617105	62617405	0.996667
TraesCS1A02G079900	chr1A	62794333	62794633	0.996667
TraesCS1A02G080000	chr1A	63005416	63005716	0.996667
TraesCS1A02G080100	chr1A	63045805	63046105	0.996667
TraesCS1A02G080200	chr1A	63053365	63053665	0.996667
TraesCS1A02G080300	chr1A	63062155	63062455	0.996667
TraesCS1A02G080400	chr1A	63087046	63087346	0.996667
TraesCS1A02G080500	chr1A	63331808	63332108	0.996667
TraesCS1A02G080600	chr1A	63480913	63481213	0.996667
TraesCS1A02G080700	chr1A	63747797	63748097	0.996667
TraesCS1A02G081200	chr1A	64404434	64404734	0.996667
TraesCS1A02G081300	chr1A	64593359	64593659	0.996667
TraesCS1A02G081400	chr1A	64692078	64692378	0.996667
TraesCS1A02G081500	chr1A	64714875	64715175	1.04667
TraesCS1A02G081500	chr1A	64715314	64715614	0.996667
TraesCS1A02G081600	chr1A	64836857	64837157	0.996667
TraesCS1A02G081700	chr1A	64839838	64840138	0.996667
TraesCS1A02G081900	chr1A	64896976	64897276	0.5
TraesCS1A02G082000	chr1A	65261326	65261626	0.996667
TraesCS1A02G082000	chr1A	65262112	65262412	0.996667
TraesCS1A02G082100	chr1A	65266156	65266456	0.996667
TraesCS1A02G082200	chr1A	65393301	65393601	0.496667
TraesCS1A02G082300	chr1A	65616486	65616786	0.996667
TraesCS1A02G082400	chr1A	65663267	65663567	0.996667
TraesCS1A02G082500	chr1A	65759504	65759804	0.996667
TraesCS1A02G082600	chr1A	65795433	65795733	0.496667
TraesCS1A02G082700	chr1A	65800035	65800335	0.5
TraesCS1A02G082800	chr1A	65824333	65824633	0.5
TraesCS1A02G082900	chr1A	65863606	65863906	0.996667
TraesCS1A02G083000	chr1A	66174789	66175089	0.996667
TraesCS1A02G083100	chr1A	66891959	66892259	1.09
TraesCS1A02G083300	chr1A	67467117	67467417	1.00667
TraesCS1A02G083400	chr1A	67683074	67683374	0.5
TraesCS1A02G083500	chr1A	67698565	67698865	0.996667
TraesCS1A02G083700	chr1A	68301708	68302008	0.496667
TraesCS1A02G083800	chr1A	68375167	68375467	0.996667
TraesCS1A02G083900	chr1A	68450596	68450896	0.996667
TraesCS1A02G084000	chr1A	69188056	69188356	0.996667
TraesCS1A02G084100	chr1A	69193186	69193486	0.996667
TraesCS1A02G084200	chr1A	69394267	69394707	0.656818
TraesCS1A02G084200	chr1A	69394791	69395091	0.996667
TraesCS1A02G084300	chr1A	70041187	70041487	0.996667
TraesCS1A02G084500	chr1A	70695209	70695509	0.996667
TraesCS1A02G084500	chr1A	70696063	70696363	0.496667
TraesCS1A02G084400	chr1A	70698982	70699569	0.76661
TraesCS1A02G084500	chr1A	70701907	70702207	0.996667
TraesCS1A02G084600	chr1A	70906511	70906811	0.996667
TraesCS1A02G084800	chr1A	71060049	71060349	0.996667
TraesCS1A02G084900	chr1A	71076458	71076758	0.996667
TraesCS1A02G085000	chr1A	71095603	71095903	0.996667
TraesCS1A02G085100	chr1A	71244861	71245161	0.5
TraesCS1A02G085200	chr1A	71302479	71302779	0.496667
TraesCS1A02G085300	chr1A	71444954	71445254	0.996667
TraesCS1A02G085400	chr1A	71548799	71549099	0.996667
TraesCS1A02G085500	chr1A	71561078	71561378	0.996667
TraesCS1A02G085600	chr1A	71689609	71689909	0.996667
TraesCS1A02G085700	chr1A	71725011	71725311	0.923333
TraesCS1A02G085800	chr1A	71784395	71784695	0.996667
TraesCS1A02G085900	chr1A	71790113	71790413	0.996667
TraesCS1A02G086100	chr1A	72785738	72786038	0.996667
TraesCS1A02G086200	chr1A	72790912	72791212	0.996667
TraesCS1A02G086300	chr1A	73094992	73095292	0.996667
TraesCS1A02G086400	chr1A	73127338	73127638	0.996667
TraesCS1A02G086500	chr1A	73295325	73295625	0.996667
TraesCS1A02G086500	chr1A	73295968	73296268	0.5
TraesCS1A02G086600	chr1A	73301936	73302236	0.996667
TraesCS1A02G086700	chr1A	73308889	73309189	0.996667
TraesCS1A02G086800	chr1A	73321585	73322092	1.18146
TraesCS1A02G086800	chr1A	73322132	73322657	0.998095
TraesCS1A02G086900	chr1A	73323014	73323314	0.996667
TraesCS1A02G087000	chr1A	73331780	73332080	0.996667
TraesCS1A02G087100	chr1A	73355994	73356294	0.496667
TraesCS1A02G087200	chr1A	73996961	73997261	0.996667
TraesCS1A02G087300	chr1A	74247336	74247636	0.496667
TraesCS1A02G087400	chr1A	74274652	74274952	0.996667
TraesCS1A02G087500	chr1A	74441052	74441352	1.00333
TraesCS1A02G087500	chr1A	74444156	74444456	0.496667
TraesCS1A02G087600	chr1A	74745358	74745658	0.996667
TraesCS1A02G087700	chr1A	75256183	75256483	0.996667
TraesCS1A02G087700	chr1A	75258820	75259120	0.996667
TraesCS1A02G088000	chr1A	76022495	76022795	0.996667
TraesCS1A02G088000	chr1A	76026601	76026901	0.5
TraesCS1A02G088200	chr1A	76501285	76501585	0.996667
TraesCS1A02G088300	chr1A	76538984	76539284	0.996667
TraesCS1A02G088400	chr1A	76728577	76728877	0.996667
TraesCS1A02G088600	chr1A	77069630	77069930	0.996667
TraesCS1A02G088600	chr1A	77070319	77070619	0.996667
TraesCS1A02G088700	chr1A	77076244	77076544	0.996667
TraesCS1A02G088800	chr1A	77096687	77096987	0.496667
TraesCS1A02G088900	chr1A	77103659	77103959	0.996667
TraesCS1A02G089100	chr1A	78323310	78323610	0.996667
TraesCS1A02G089200	chr1A	78335358	78335658	0.996667
TraesCS1A02G089300	chr1A	78543002	78543302	0.5
TraesCS1A02G089400	chr1A	78953109	78953409	0.996667
TraesCS1A02G089500	chr1A	78964383	78964683	0.996667
TraesCS1A02G089600	chr1A	79107026	79107326	0.5
TraesCS1A02G089700	chr1A	79110301	79110601	0.996667
TraesCS1A02G089800	chr1A	79166931	79167231	0.5
TraesCS1A02G089900	chr1A	79694654	79694954	0.996667
TraesCS1A02G090000	chr1A	79705224	79705524	0.996667
TraesCS1A02G090100	chr1A	80189953	80190253	1.08333
TraesCS1A02G090200	chr1A	80283501	80283801	0.496667
TraesCS1A02G090300	chr1A	80296993	80297293	0.996667
TraesCS1A02G090400	chr1A	80566418	80566718	0.996667
TraesCS1A02G090600	chr1A	80686910	80687210	0.996667
TraesCS1A02G090700	chr1A	80690079	80690379	0.996667
TraesCS1A02G090700	chr1A	80691448	80691748	0.996667
TraesCS1A02G090800	chr1A	82079506	82079806	0.996667
TraesCS1A02G090900	chr1A	82125486	82125786	0.996667
TraesCS1A02G091000	chr1A	82129137	82129437	0.996667
TraesCS1A02G091100	chr1A	82517217	82517517	0.996667
TraesCS1A02G091200	chr1A	82534097	82534397	0.496667
TraesCS1A02G091200	chr1A	82534411	82534711	0.996667
TraesCS1A02G091200	chr1A	82535020	82535320	0.996667
TraesCS1A02G091300	chr1A	82952437	82952737	0.996667
TraesCS1A02G091400	chr1A	83835395	83835695	0.996667
TraesCS1A02G091400	chr1A	83835802	83836102	0.496667
TraesCS1A02G091500	chr1A	84002370	84002670	0.996667
TraesCS1A02G091600	chr1A	84022294	84022594	0.996667
TraesCS1A02G091700	chr1A	84274860	84275160	0.996667
TraesCS1A02G091900	chr1A	84484034	84484334	0.5
TraesCS1A02G092000	chr1A	84621231	84621531	0.5
TraesCS1A02G092100	chr1A	84727815	84728115	0.996667
TraesCS1A02G092100	chr1A	84728429	84728729	0.5
TraesCS1A02G092200	chr1A	84794862	84795448	1.02218
TraesCS1A02G092300	chr1A	84796632	84796932	0.996667
TraesCS1A02G092400	chr1A	84819271	84819571	0.496667
TraesCS1A02G092500	chr1A	85006442	85006742	0.996667
TraesCS1A02G092600	chr1A	85028631	85028931	0.996667
TraesCS1A02G092800	chr1A	85337159	85337459	0.996667
TraesCS1A02G092900	chr1A	85346316	85346616	0.996667
TraesCS1A02G093000	chr1A	85822911	85823211	0.5
TraesCS1A02G093100	chr1A	85824367	85824667	0.996667
TraesCS1A02G093200	chr1A	85903903	85904203	0.996667
TraesCS1A02G093400	chr1A	86560398	86560698	0.996667
TraesCS1A02G093500	chr1A	86607025	86607325	0.5
TraesCS1A02G093600	chr1A	86622382	86622682	0.5
TraesCS1A02G093700	chr1A	86636557	86636857	0.996667
TraesCS1A02G093800	chr1A	86640939	86641239	0.996667
TraesCS1A02G093900	chr1A	86649110	86649410	0.983333
TraesCS1A02G094000	chr1A	87198001	87198301	0.996667
TraesCS1A02G094100	chr1A	87211463	87211763	0.496667
TraesCS1A02G094200	chr1A	88345686	88345986	0.996667
TraesCS1A02G094300	chr1A	88860569	88860869	0.496667
TraesCS1A02G094500	chr1A	89400617	89400917	0.996667
TraesCS1A02G094600	chr1A	89420528	89420828	0.996667
TraesCS1A02G094700	chr1A	90105984	90106507	0.858509
TraesCS1A02G094800	chr1A	90157530	90157830	0.996667
TraesCS1A02G094900	chr1A	90163347	90163647	0.996667
TraesCS1A02G095000	chr1A	90763237	90763537	0.496667
TraesCS1A02G095000	chr1A	90766206	90766506	0.496667
TraesCS1A02G095000	chr1A	90768449	90768749	0.496667
TraesCS1A02G095100	chr1A	91042993	91043293	0.996667
TraesCS1A02G095200	chr1A	91051922	91052222	0.996667
TraesCS1A02G095300	chr1A	91059675	91059975	0.996667
TraesCS1A02G095400	chr1A	91102500	91102800	0.996667
TraesCS1A02G095500	chr1A	91158299	91158599	0.996667
TraesCS1A02G095600	chr1A	91174400	91174700	0.996667
TraesCS1A02G095700	chr1A	91328406	91328706	0.996667
TraesCS1A02G095800	chr1A	91414031	91414331	0.996667
TraesCS1A02G095900	chr1A	91416272	91416572	0.996667
TraesCS1A02G096000	chr1A	91498814	91499114	0.5
TraesCS1A02G096100	chr1A	91505067	91505367	0.996667
TraesCS1A02G096200	chr1A	91593719	91594019	0.996667
TraesCS1A02G096200	chr1A	91595845	91596145	0.996667
TraesCS1A02G096300	chr1A	91602710	91603010	0.996667
TraesCS1A02G096400	chr1A	91671245	91671545	0.5
TraesCS1A02G096500	chr1A	92564776	92565076	0.996667
TraesCS1A02G096600	chr1A	92574252	92574552	1
TraesCS1A02G096600	chr1A	92575408	92575708	0.996667
TraesCS1A02G096700	chr1A	92581194	92581494	0.996667
TraesCS1A02G096800	chr1A	92611466	92611766	0.996667
TraesCS1A02G096900	chr1A	93052208	93052508	0.996667
TraesCS1A02G097000	chr1A	93366972	93367272	0.996667
TraesCS1A02G097100	chr1A	93397129	93397429	1.02333
TraesCS1A02G097100	chr1A	93397479	93398037	0.998208
TraesCS1A02G097300	chr1A	93403781	93404081	0.996667
TraesCS1A02G097400	chr1A	93698037	93698337	0.996667
TraesCS1A02G097500	chr1A	94101181	94101570	1.22622
TraesCS1A02G097600	chr1A	94109723	94110023	0.996667
TraesCS1A02G097700	chr1A	94248901	94249201	0.496667
TraesCS1A02G098900	chr1A	95057680	95058102	0.99763
TraesCS1A02G098900	chr1A	95058760	95059060	0.5
TraesCS1A02G099000	chr1A	95183110	95183410	0.996667
TraesCS1A02G099100	chr1A	95315462	95315762	0.996667
TraesCS1A02G099300	chr1A	95820470	95820770	0.996667
TraesCS1A02G099400	chr1A	95853494	95853794	0.996667
TraesCS1A02G099500	chr1A	95860839	95861139	0.496667
TraesCS1A02G099600	chr1A	96362042	96362342	0.996667
TraesCS1A02G099700	chr1A	96365405	96365705	0.996667
TraesCS1A02G099900	chr1A	96437877	96438177	0.996667
TraesCS1A02G100000	chr1A	96446310	96446610	0.996667
TraesCS1A02G100100	chr1A	96449318	96449618	0.996667
TraesCS1A02G100200	chr1A	96453053	96453353	0.996667
TraesCS1A02G100300	chr1A	96462516	96462816	1.16
TraesCS1A02G100400	chr1A	96470283	96470632	0.570201
TraesCS1A02G100500	chr1A	96477588	96477888	1.01
TraesCS1A02G100600	chr1A	96489100	96489400	0.996667
TraesCS1A02G101000	chr1A	97646988	97647288	0.996667
TraesCS1A02G101100	chr1A	97792448	97792748	0.996667
TraesCS1A02G101200	chr1A	97806437	97806737	0.996667
TraesCS1A02G101300	chr1A	97809768	97810332	1.06206
TraesCS1A02G101500	chr1A	97940560	97941345	0.95414
TraesCS1A02G101600	chr1A	97954532	97954832	0.496667
TraesCS1A02G101700	chr1A	97956999	97957299	0.996667
TraesCS1A02G101800	chr1A	97962608	97962908	0.996667
TraesCS1A02G101900	chr1A	98019423	98019723	1.03333
TraesCS1A02G102000	chr1A	98022476	98022776	0.996667
TraesCS1A02G102100	chr1A	98023728	98024028	0.996667
TraesCS1A02G102200	chr1A	98236657	98237162	0.592079
TraesCS1A02G102300	chr1A	98247482	98247782	0.496667
TraesCS1A02G102300	chr1A	98247825	98248125	0.5
TraesCS1A02G102400	chr1A	98584657	98584957	0.996667
TraesCS1A02G102500	chr1A	99001268	99001568	0.496667
TraesCS1A02G102600	chr1A	99014045	99014345	0.996667
TraesCS1A02G102700	chr1A	99018401	99018701	0.996667
TraesCS1A02G102800	chr1A	99070857	99071157	0.5
TraesCS1A02G102900	chr1A	99138683	99138983	0.996667
TraesCS1A02G103000	chr1A	99148469	99148769	0.996667
TraesCS1A02G103013	chr1A	99153731	99154031	0.996667
TraesCS1A02G103014	chr1A	99154368	99154668	0.996667
TraesCS1A02G103019	chr1A	99154950	99155250	0.496667
TraesCS1A02G103100	chr1A	99293475	99293775	0.996667
TraesCS1A02G103200	chr1A	99319125	99319425	0.996667
TraesCS1A02G103300	chr1A	99340441	99340741	0.996667
TraesCS1A02G103600	chr1A	99701762	99702062	0.996667
TraesCS1A02G103700	chr1A	99726726	99727026	0.996667
TraesCS1A02G103800	chr1A	99749699	99749999	0.996667
TraesCS1A02G103900	chr1A	99870956	99871256	0.996667
TraesCS1A02G104000	chr1A	99892112	99892412	0.5
TraesCS1A02G104000	chr1A	99903514	99903827	1.03834
TraesCS1A02G104100	chr1A	100002057	100002357	0.996667
TraesCS1A02G104200	chr1A	100038900	100039200	0.503333
TraesCS1A02G104300	chr1A	100104483	100104783	0.996667
TraesCS1A02G104500	chr1A	100267061	100267361	0.996667
TraesCS1A02G104600	chr1A	100290998	100291298	0.496667
TraesCS1A02G104700	chr1A	100296997	100297297	0.996667
TraesCS1A02G104800	chr1A	100373036	100373336	0.996667
TraesCS1A02G104900	chr1A	100409345	100409645	0.996667
TraesCS1A02G105000	chr1A	100418637	100419104	0.640257
TraesCS1A02G105300	chr1A	101320679	101320979	1.01
TraesCS1A02G105400	chr1A	101335589	101335889	0.996667
TraesCS1A02G105500	chr1A	101381908	101382208	0.496667
TraesCS1A02G105600	chr1A	101767648	101767948	0.996667
TraesCS1A02G105700	chr1A	102164655	102164955	0.996667
TraesCS1A02G105800	chr1A	102359513	102359813	0.496667
TraesCS1A02G105900	chr1A	102366559	102366859	0.996667
TraesCS1A02G106000	chr1A	102375053	102375353	0.996667
TraesCS1A02G106100	chr1A	103321867	103322167	0.5
TraesCS1A02G106100	chr1A	103325925	103326475	0.543636
TraesCS1A02G106200	chr1A	103636445	103636745	0.5
TraesCS1A02G106300	chr1A	104208536	104208836	0.996667
TraesCS1A02G106400	chr1A	104222716	104223016	0.996667
TraesCS1A02G106500	chr1A	104225491	104225791	0.996667
TraesCS1A02G106600	chr1A	104377389	104377689	0.996667
TraesCS1A02G106700	chr1A	104433265	104433565	0.996667
TraesCS1A02G106800	chr1A	104438194	104438494	0.496667
TraesCS1A02G106800	chr1A	104441402	104441702	0.996667
TraesCS1A02G106900	chr1A	104578762	104579062	0.996667
TraesCS1A02G107000	chr1A	104590171	104590471	0.5
TraesCS1A02G107100	chr1A	104922167	104922467	0.996667
TraesCS1A02G107200	chr1A	104931037	104931337	0.996667
TraesCS1A02G107300	chr1A	104949685	104949985	0.996667
TraesCS1A02G107400	chr1A	105302369	105302669	0.996667
TraesCS1A02G107500	chr1A	105886936	105887236	0.996667
TraesCS1A02G107600	chr1A	105906135	105906435	0.996667
TraesCS1A02G107700	chr1A	106217841	106218141	0.5
TraesCS1A02G107800	chr1A	106229536	106229836	0.996667
TraesCS1A02G107800	chr1A	106230336	106230636	1.06
TraesCS1A02G107900	chr1A	107093664	107093964	0.996667
TraesCS1A02G108000	chr1A	107100870	107101170	0.996667
TraesCS1A02G108000	chr1A	107102058	107102358	0.5
TraesCS1A02G108100	chr1A	107109940	107110240	0.996667
TraesCS1A02G108300	chr1A	107466320	107466620	0.996667
TraesCS1A02G108400	chr1A	107485582	107485882	0.996667
TraesCS1A02G108500	chr1A	107646211	107646511	0.996667
TraesCS1A02G108600	chr1A	107778689	107778989	0.996667
TraesCS1A02G108800	chr1A	108070437	108070737	0.996667
TraesCS1A02G108900	chr1A	108080135	108080435	0.996667
TraesCS1A02G109000	chr1A	108174556	108174856	0.996667
TraesCS1A02G109100	chr1A	108443467	108443767	0.496667
TraesCS1A02G109100	chr1A	108443971	108444271	0.996667
TraesCS1A02G109100	chr1A	108444280	108444580	0.996667
TraesCS1A02G109200	chr1A	108686893	108687193	0.996667
TraesCS1A02G109200	chr1A	108689170	108689470	0.996667
TraesCS1A02G109300	chr1A	108697382	108697682	0.996667
TraesCS1A02G109400	chr1A	108766020	108766320	0.996667
TraesCS1A02G109400	chr1A	108766380	108766680	0.996667
TraesCS1A02G109500	chr1A	108769385	108769685	0.996667
TraesCS1A02G109500	chr1A	108769710	108770010	0.996667
TraesCS1A02G109500	chr1A	108770175	108770475	0.996667
TraesCS1A02G109600	chr1A	108775592	108775892	0.996667
TraesCS1A02G109700	chr1A	108781006	108781306	0.996667
TraesCS1A02G109800	chr1A	108798004	108798304	0.5
TraesCS1A02G110000	chr1A	108921450	108921750	0.996667
TraesCS1A02G110100	chr1A	109429478	109429778	0.5
TraesCS1A02G110200	chr1A	109573589	109573889	0.996667
TraesCS1A02G110300	chr1A	109986373	109986673	0.496667
TraesCS1A02G110500	chr1A	110158041	110158341	0.996667
TraesCS1A02G110600	chr1A	110160202	110160502	0.996667
TraesCS1A02G110700	chr1A	110279235	110279535	0.996667
TraesCS1A02G110800	chr1A	110284242	110284542	0.996667
TraesCS1A02G110900	chr1A	111122610	111122910	0.996667
TraesCS1A02G111000	chr1A	111153795	111154095	0.996667
TraesCS1A02G111100	chr1A	111534253	111534553	0.996667
TraesCS1A02G111100	chr1A	111536084	111536384	0.496667
TraesCS1A02G111300	chr1A	112041321	112041621	0.5
TraesCS1A02G111300	chr1A	112042627	112042927	0.496667
TraesCS1A02G111500	chr1A	112927583	112927883	0.996667
TraesCS1A02G111600	chr1A	112934825	112935125	0.996667
TraesCS1A02G111600	chr1A	112935561	112935861	0.5
TraesCS1A02G111700	chr1A	112944212	112944512	0.996667
TraesCS1A02G111800	chr1A	113252311	113252611	0.996667
TraesCS1A02G111900	chr1A	113541359	113541659	0.996667
TraesCS1A02G112000	chr1A	113850417	113850717	0.5
TraesCS1A02G112100	chr1A	113861089	113861389	0.996667
TraesCS1A02G112100	chr1A	113861437	113861737	0.976667
TraesCS1A02G112200	chr1A	113879878	113880178	0.996667
TraesCS1A02G112200	chr1A	113880581	113880881	0.496667
TraesCS1A02G112400	chr1A	114062378	114062678	0.996667
TraesCS1A02G112400	chr1A	114063061	114063361	0.996667
TraesCS1A02G112500	chr1A	114544445	114544745	0.996667
TraesCS1A02G112600	chr1A	114547791	114548091	0.496667
TraesCS1A02G112700	chr1A	115357528	115357828	0.996667
TraesCS1A02G112700	chr1A	115358436	115358736	0.496667
TraesCS1A02G112800	chr1A	115367596	115367896	0.496667
TraesCS1A02G112800	chr1A	115367953	115368253	0.996667
TraesCS1A02G112900	chr1A	115890021	115890321	0.496667
TraesCS1A02G113100	chr1A	115939611	115939911	0.996667
TraesCS1A02G113200	chr1A	115949345	115949645	0.5
TraesCS1A02G113300	chr1A	115975350	115975890	1.10926
TraesCS1A02G113400	chr1A	116693901	116694201	0.996667
TraesCS1A02G113500	chr1A	117165140	117165440	0.996667
TraesCS1A02G113600	chr1A	117193731	117194031	0.996667
TraesCS1A02G113700	chr1A	117198093	117198393	0.996667
TraesCS1A02G113800	chr1A	117244084	117244384	0.996667
TraesCS1A02G113800	chr1A	117244387	117244687	0.996667
TraesCS1A02G113900	chr1A	117889946	117890435	0.9182
TraesCS1A02G113900	chr1A	117890450	117891090	1.20469
TraesCS1A02G114000	chr1A	117912016	117912316	0.996667
TraesCS1A02G114100	chr1A	117981525	117981825	0.996667
TraesCS1A02G114200	chr1A	118138337	118138637	0.496667
TraesCS1A02G114300	chr1A	118503913	118504213	0.996667
TraesCS1A02G114300	chr1A	118504302	118504602	0.996667
TraesCS1A02G114300	chr1A	118506405	118506705	0.996667
TraesCS1A02G114300	chr1A	118507456	118507756	0.996667
TraesCS1A02G114400	chr1A	118559326	118559626	0.996667
TraesCS1A02G114500	chr1A	118761333	118761633	0.996667
TraesCS1A02G114600	chr1A	118809053	118809353	0.996667
TraesCS1A02G114700	chr1A	118847250	118847550	0.996667
TraesCS1A02G114800	chr1A	118877235	118877535	0.996667
TraesCS1A02G114900	chr1A	119054500	119054800	0.996667
TraesCS1A02G115000	chr1A	119152092	119152392	1.49667
TraesCS1A02G115100	chr1A	119493248	119493548	0.996667
TraesCS1A02G115200	chr1A	119703304	119703604	0.996667
TraesCS1A02G115300	chr1A	119718345	119718645	0.996667
TraesCS1A02G115400	chr1A	119739298	119739598	0.996667
TraesCS1A02G115500	chr1A	120002152	120002452	0.5
TraesCS1A02G115500	chr1A	120002472	120002772	0.496667
TraesCS1A02G115600	chr1A	120012524	120012824	1.07
TraesCS1A02G115700	chr1A	120363651	120363951	0.996667
TraesCS1A02G115800	chr1A	120374561	120374861	0.996667
TraesCS1A02G115900	chr1A	121129751	121130051	0.996667
TraesCS1A02G116000	chr1A	121135876	121136189	0.517572
TraesCS1A02G116000	chr1A	121136691	121136991	0.996667
TraesCS1A02G116000	chr1A	121137326	121137923	1.00335
TraesCS1A02G116100	chr1A	121567438	121567738	0.996667
TraesCS1A02G116200	chr1A	121745935	121746392	0.982495
TraesCS1A02G116300	chr1A	121881500	121881800	0.496667
TraesCS1A02G116400	chr1A	122500493	122500793	1
TraesCS1A02G116500	chr1A	123552438	123552947	0.70334
TraesCS1A02G116700	chr1A	124011140	124011440	1.09667
TraesCS1A02G116900	chr1A	124181576	124181876	0.996667
TraesCS1A02G117100	chr1A	124189650	124189950	0.996667
TraesCS1A02G117000	chr1A	124190006	124190306	0.996667
TraesCS1A02G117200	chr1A	124203589	124203889	0.996667
TraesCS1A02G117300	chr1A	124479268	124479568	0.996667
TraesCS1A02G117400	chr1A	124787249	124787549	0.996667
TraesCS1A02G117500	chr1A	124891619	124891970	1.14245
TraesCS1A02G117600	chr1A	124897760	124898060	0.496667
TraesCS1A02G117700	chr1A	125110449	125110935	0.923868
TraesCS1A02G117800	chr1A	125147740	125148040	0.996667
TraesCS1A02G117900	chr1A	125150393	125150693	0.996667
TraesCS1A02G118000	chr1A	125154512	125154812	0.5
TraesCS1A02G118100	chr1A	126511654	126511954	0.5
TraesCS1A02G118200	chr1A	126854757	126855057	0.996667
TraesCS1A02G118300	chr1A	126858526	126858826	0.996667
TraesCS1A02G118400	chr1A	127077647	127077947	0.996667
TraesCS1A02G118700	chr1A	127351954	127352254	0.996667
TraesCS1A02G118700	chr1A	127352828	127353128	0.5
TraesCS1A02G118800	chr1A	127756586	127757313	0.617607
TraesCS1A02G118800	chr1A	127758466	127758766	0.5
TraesCS1A02G118900	chr1A	127831841	127832141	1.03667
TraesCS1A02G119000	chr1A	128634133	128634433	0.996667
TraesCS1A02G119100	chr1A	129004870	129005170	0.996667
TraesCS1A02G119200	chr1A	129723782	129724082	0.996667
TraesCS1A02G119300	chr1A	130149009	130149309	0.996667
TraesCS1A02G119400	chr1A	130349631	130349931	0.996667
TraesCS1A02G119500	chr1A	130913067	130913367	0.996667
TraesCS1A02G119600	chr1A	131521533	131521833	0.996667
TraesCS1A02G119700	chr1A	131971299	131971599	0.996667
TraesCS1A02G119800	chr1A	132135348	132135648	0.996667
TraesCS1A02G119900	chr1A	132263988	132264288	0.996667
TraesCS1A02G120000	chr1A	132416077	132416377	0.496667
TraesCS1A02G120100	chr1A	132480919	132481219	0.996667
TraesCS1A02G120200	chr1A	132783674	132783974	0.996667
TraesCS1A02G120200	chr1A	132784227	132784527	0.996667
TraesCS1A02G120300	chr1A	132795696	132795996	1.05
TraesCS1A02G120400	chr1A	132799147	132799447	0.996667
TraesCS1A02G120400	chr1A	132800692	132800992	0.5
TraesCS1A02G120500	chr1A	133126280	133126580	0.996667
TraesCS1A02G120600	chr1A	133156612	133156912	0.996667
TraesCS1A02G120700	chr1A	133162444	133162744	0.996667
TraesCS1A02G120800	chr1A	133166429	133166790	1.1662
TraesCS1A02G120900	chr1A	133173565	133174150	1.02735
TraesCS1A02G121000	chr1A	133412157	133412457	0.996667
TraesCS1A02G121100	chr1A	133517930	133518230	0.996667
TraesCS1A02G121200	chr1A	134000417	134000717	0.996667
TraesCS1A02G121300	chr1A	134943370	134943670	1.02
TraesCS1A02G121400	chr1A	134963850	134964150	0.996667
TraesCS1A02G121500	chr1A	135183386	135183686	0.496667
TraesCS1A02G121600	chr1A	135507646	135507946	0.996667
TraesCS1A02G121700	chr1A	135523773	135524073	0.996667
TraesCS1A02G121800	chr1A	135968411	135968711	0.496667
TraesCS1A02G122000	chr1A	135971514	135971814	0.496667
TraesCS1A02G122100	chr1A	136923766	136924066	0.996667
TraesCS1A02G122200	chr1A	137231538	137232053	1.16311
TraesCS1A02G122300	chr1A	137407527	137407827	0.496667
TraesCS1A02G122400	chr1A	137412368	137412668	0.496667
TraesCS1A02G122500	chr1A	138228779	138229079	0.996667
TraesCS1A02G122600	chr1A	139552641	139552941	0.996667
TraesCS1A02G122700	chr1A	139557882	139558182	0.996667
TraesCS1A02G122700	chr1A	139558408	139558708	0.5
TraesCS1A02G122800	chr1A	139640901	139641201	0.49
TraesCS1A02G122900	chr1A	140960494	140960794	0.5
TraesCS1A02G122900	chr1A	140960821	140961121	1.00667
TraesCS1A02G123100	chr1A	142101291	142101591	0.996667
TraesCS1A02G123200	chr1A	142888499	142888799	0.996667
TraesCS1A02G123400	chr1A	143377814	143378114	1.00333
TraesCS1A02G123500	chr1A	143379403	143379703	0.996667
TraesCS1A02G123600	chr1A	143810098	143810398	0.996667
TraesCS1A02G123700	chr1A	144552570	144552870	0.996667
TraesCS1A02G123800	chr1A	144559287	144559587	0.496667
TraesCS1A02G123900	chr1A	145374634	145374934	0.496667
TraesCS1A02G123900	chr1A	145380830	145381130	0.996667
TraesCS1A02G124000	chr1A	145876515	145876815	0.996667
TraesCS1A02G124100	chr1A	145988501	145988801	0.996667
TraesCS1A02G124200	chr1A	146634743	146635043	0.996667
TraesCS1A02G124300	chr1A	146944010	146944310	0.5
TraesCS1A02G124300	chr1A	146945108	146945408	0.5
TraesCS1A02G124400	chr1A	146952602	146952902	0.496667
TraesCS1A02G124500	chr1A	146959558	146959858	0.996667
TraesCS1A02G124600	chr1A	147356915	147357215	0.496667
TraesCS1A02G124700	chr1A	147674620	147674920	0.996667
TraesCS1A02G124800	chr1A	147691545	147691845	0.996667
TraesCS1A02G124900	chr1A	147728699	147728999	0.996667
TraesCS1A02G125000	chr1A	148266889	148267189	0.496667
TraesCS1A02G125100	chr1A	148610789	148611089	0.996667
TraesCS1A02G125200	chr1A	148744276	148744860	1.02568
TraesCS1A02G125300	chr1A	148953596	148953896	0.5
TraesCS1A02G125400	chr1A	149355190	149355505	1.04444
TraesCS1A02G125400	chr1A	149355906	149356206	0.996667
TraesCS1A02G125500	chr1A	149514627	149514927	0.996667
TraesCS1A02G125600	chr1A	149864697	149864997	0.996667
TraesCS1A02G125700	chr1A	150006454	150006893	0.339408
TraesCS1A02G125800	chr1A	150456624	150457207	1.02916
TraesCS1A02G125900	chr1A	150860391	150860691	0.996667
TraesCS1A02G126000	chr1A	150890647	150890947	0.996667
TraesCS1A02G126100	chr1A	150902191	150902491	0.996667
TraesCS1A02G126200	chr1A	151351479	151351779	0.996667
TraesCS1A02G126300	chr1A	151770977	151771277	0.996667
TraesCS1A02G126300	chr1A	151772370	151772670	0.996667
TraesCS1A02G126400	chr1A	151877252	151877552	0.996667
TraesCS1A02G126500	chr1A	152434165	152434465	0.496667
TraesCS1A02G126600	chr1A	152462700	152463000	0.996667
TraesCS1A02G126700	chr1A	152714151	152714451	0.996667
TraesCS1A02G126800	chr1A	153337426	153337726	0.913333
TraesCS1A02G126900	chr1A	153580661	153581113	0.993363
TraesCS1A02G127000	chr1A	154007633	154007933	1.04
TraesCS1A02G127200	chr1A	154076578	154076878	0.5
TraesCS1A02G127400	chr1A	154574485	154574785	1.08667
TraesCS1A02G127500	chr1A	154699434	154699734	0.996667
TraesCS1A02G127600	chr1A	155068541	155068841	0.996667
TraesCS1A02G127700	chr1A	155139437	155139737	0.5
TraesCS1A02G127800	chr1A	155143919	155144219	0.996667
TraesCS1A02G127900	chr1A	155692137	155692437	0.996667
TraesCS1A02G128000	chr1A	155806494	155806794	0.996667
TraesCS1A02G128100	chr1A	155858706	155859006	1.03
TraesCS1A02G128200	chr1A	156593674	156593974	0.996667
TraesCS1A02G128300	chr1A	157316668	157316968	0.996667
TraesCS1A02G128500	chr1A	157512393	157512693	0.996667
TraesCS1A02G128600	chr1A	157834737	157835037	0.556667
TraesCS1A02G128700	chr1A	157962971	157963271	0.996667
TraesCS1A02G128800	chr1A	158493631	158493931	0.996667
TraesCS1A02G128900	chr1A	159516698	159516998	0.996667
TraesCS1A02G129000	chr1A	161671602	161671902	0.496667
TraesCS1A02G129100	chr1A	163383829	163384129	0.996667
TraesCS1A02G129200	chr1A	163395364	163395664	0.503333
TraesCS1A02G129200	chr1A	163397156	163397456	0.996667
TraesCS1A02G129300	chr1A	164469157	164469457	1
TraesCS1A02G129500	chr1A	166315557	166315873	0.522152
TraesCS1A02G129600	chr1A	167150206	167150506	0.52
TraesCS1A02G129700	chr1A	167800242	167800542	0.59
TraesCS1A02G129800	chr1A	167804715	167805015	0.996667
TraesCS1A02G130600	chr1A	168548086	168548386	0.996667
TraesCS1A02G130700	chr1A	168590044	168590344	0.996667
TraesCS1A02G130800	chr1A	169643738	169644038	0.5
TraesCS1A02G130900	chr1A	171034462	171034762	0.996667
TraesCS1A02G131100	chr1A	171893238	171893538	0.996667
TraesCS1A02G131200	chr1A	172184887	172185187	0.996667
TraesCS1A02G131300	chr1A	173960629	173960929	0.996667
TraesCS1A02G131400	chr1A	174435517	174435817	0.996667
TraesCS1A02G131500	chr1A	175178838	175179138	0.956667
TraesCS1A02G131600	chr1A	176449382	176449682	0.496667
TraesCS1A02G131700	chr1A	177380686	177380986	0.503333
TraesCS1A02G131800	chr1A	177432649	177432949	0.996667
TraesCS1A02G131900	chr1A	177465267	177465567	0.996667
TraesCS1A02G132000	chr1A	177483454	177483901	0.997763
TraesCS1A02G132300	chr1A	179525851	179526151	0.996667
TraesCS1A02G132300	chr1A	179532985	179533285	0.996667
TraesCS1A02G132300	chr1A	179533290	179533741	0.995565
TraesCS1A02G132400	chr1A	179536995	179537446	0.662971
TraesCS1A02G132500	chr1A	180415074	180415374	0.996667
TraesCS1A02G132600	chr1A	181753426	181753726	0.996667
TraesCS1A02G132600	chr1A	181759273	181759948	0.666667
TraesCS1A02G132800	chr1A	182176238	182176538	0.996667
TraesCS1A02G133000	chr1A	185116961	185117261	0.5
TraesCS1A02G133100	chr1A	185146030	185146330	0.996667
TraesCS1A02G133200	chr1A	186211309	186211609	0.996667
TraesCS1A02G133200	chr1A	186211664	186211964	0.5
TraesCS1A02G133300	chr1A	186718609	186718916	0.508143
TraesCS1A02G133400	chr1A	186991152	186991452	0.996667
TraesCS1A02G133400	chr1A	186996003	186996303	0.983333
TraesCS1A02G133400	chr1A	186996525	186996825	0.996667
TraesCS1A02G133500	chr1A	188132404	188132704	0.996667
TraesCS1A02G133700	chr1A	189709853	189710153	0.996667
TraesCS1A02G133800	chr1A	189958295	189958595	0.996667
TraesCS1A02G133900	chr1A	191862428	191862728	0.996667
TraesCS1A02G134000	chr1A	193517174	193517474	0.996667
TraesCS1A02G134100	chr1A	197138257	197138557	0.996667
TraesCS1A02G134200	chr1A	200579062	200579362	0.496667
TraesCS1A02G134300	chr1A	201746997	201747297	0.996667
TraesCS1A02G134500	chr1A	201856955	201857255	0.5
TraesCS1A02G134500	chr1A	201865285	201865585	0.5
TraesCS1A02G134600	chr1A	202101797	202102097	0.996667
TraesCS1A02G134700	chr1A	204318491	204318791	0.996667
TraesCS1A02G134800	chr1A	204826129	204826429	0.5
TraesCS1A02G134900	chr1A	205224621	205224921	0.996667
TraesCS1A02G135000	chr1A	206202818	206203118	0.996667
TraesCS1A02G135100	chr1A	206805388	206805688	0.996667
TraesCS1A02G135300	chr1A	208215672	208215972	0.503333
TraesCS1A02G135300	chr1A	208219206	208219506	0.5
TraesCS1A02G135600	chr1A	208881213	208881513	0.996667
TraesCS1A02G135700	chr1A	209362726	209363216	0.638776
TraesCS1A02G135900	chr1A	212018276	212018576	0.496667
TraesCS1A02G136000	chr1A	212023376	212023676	0.996667
TraesCS1A02G136000	chr1A	212025808	212026108	0.996667
TraesCS1A02G136200	chr1A	213902399	213902699	0.996667
TraesCS1A02G136300	chr1A	215664677	215664977	0.996667
TraesCS1A02G136400	chr1A	216415891	216416191	0.556667
TraesCS1A02G136400	chr1A	216456682	216456982	0.5
TraesCS1A02G136500	chr1A	217613482	217613788	0.506536
TraesCS1A02G136600	chr1A	218219784	218220084	0.993333
TraesCS1A02G136700	chr1A	218308896	218309196	0.996667
TraesCS1A02G136800	chr1A	218522664	218522964	0.996667
TraesCS1A02G136900	chr1A	219386612	219386912	0.496667
TraesCS1A02G137000	chr1A	219900401	219900701	0.996667
TraesCS1A02G137100	chr1A	220176156	220176456	0.996667
TraesCS1A02G137200	chr1A	221695553	221695853	0.5
TraesCS1A02G137300	chr1A	221708538	221708838	0.996667
TraesCS1A02G137400	chr1A	222369615	222369915	1.49667
TraesCS1A02G137500	chr1A	223443711	223444011	0.996667
TraesCS1A02G137600	chr1A	223828162	223828462	0.996667
TraesCS1A02G137700	chr1A	223945521	223945821	0.996667
TraesCS1A02G137700	chr1A	223948735	223949035	0.5
TraesCS1A02G137700	chr1A	223949040	223949340	0.996667
TraesCS1A02G137800	chr1A	224802205	224802505	0.996667
TraesCS1A02G137900	chr1A	225516831	225517131	0.503333
TraesCS1A02G137900	chr1A	225517258	225517558	0.996667
TraesCS1A02G138000	chr1A	227257251	227257551	0.996667
TraesCS1A02G138000	chr1A	227265101	227265401	1.00333
TraesCS1A02G138000	chr1A	227265409	227265709	0.996667
TraesCS1A02G138100	chr1A	229171353	229171653	0.996667
TraesCS1A02G138200	chr1A	230132718	230133018	1.01333
TraesCS1A02G138300	chr1A	230472583	230472883	0.996667
TraesCS1A02G138400	chr1A	232066730	232067209	0.93737
TraesCS1A02G138500	chr1A	232097730	232098030	0.996667
TraesCS1A02G138500	chr1A	232105178	232105478	0.996667
TraesCS1A02G138600	chr1A	232333272	232333572	0.996667
TraesCS1A02G138700	chr1A	232606020	232606320	0.996667
TraesCS1A02G138800	chr1A	233920680	233920980	0.996667
TraesCS1A02G138900	chr1A	234152363	234152663	0.996667
TraesCS1A02G139000	chr1A	234158416	234158716	0.996667
TraesCS1A02G139100	chr1A	234209968	234210268	0.996667
TraesCS1A02G139300	chr1A	234816263	234816563	0.496667
TraesCS1A02G139400	chr1A	235651993	235652293	0.996667
TraesCS1A02G139500	chr1A	236715585	236715885	0.996667
TraesCS1A02G139500	chr1A	236718660	236718960	0.996667
TraesCS1A02G139600	chr1A	237329971	237330271	0.996667
TraesCS1A02G139700	chr1A	237519940	237520240	0.996667
TraesCS1A02G139900	chr1A	237744473	237744773	0.996667
TraesCS1A02G140000	chr1A	238075803	238076103	0.996667
TraesCS1A02G140400	chr1A	238153578	238153878	0.616667
TraesCS1A02G140600	chr1A	238652391	238652691	0.996667
TraesCS1A02G140800	chr1A	238672953	238673253	0.5
TraesCS1A02G140900	chr1A	238690162	238690462	0.496667
TraesCS1A02G140900	chr1A	238690733	238691033	0.996667
TraesCS1A02G141000	chr1A	238870392	238870692	0.996667
TraesCS1A02G141100	chr1A	238999690	238999990	0.996667
TraesCS1A02G141200	chr1A	239099617	239099917	0.996667
TraesCS1A02G141300	chr1A	239105141	239105441	0.996667
TraesCS1A02G141400	chr1A	239889100	239889400	0.996667
TraesCS1A02G141400	chr1A	239890013	239890313	0.996667
TraesCS1A02G141400	chr1A	239892041	239892341	1.01667
TraesCS1A02G141500	chr1A	239905561	239905861	0.996667
TraesCS1A02G141600	chr1A	241167776	241168076	0.996667
TraesCS1A02G141600	chr1A	241168212	241168512	0.996667
TraesCS1A02G141700	chr1A	241312802	241313102	1.04
TraesCS1A02G141800	chr1A	241377410	241377710	0.496667
TraesCS1A02G141900	chr1A	241679486	241679786	0.496667
TraesCS1A02G142000	chr1A	241984518	241984885	1.0545
TraesCS1A02G142200	chr1A	241992924	241993239	0.520635
TraesCS1A02G142300	chr1A	242779528	242779828	1.05
TraesCS1A02G142400	chr1A	243162848	243163319	0.953291
TraesCS1A02G142500	chr1A	243624511	243624811	0.996667
TraesCS1A02G142600	chr1A	243865812	243866112	0.496667
TraesCS1A02G142600	chr1A	243866189	243866489	0.496667
TraesCS1A02G142700	chr1A	244503660	244503960	0.996667
TraesCS1A02G142800	chr1A	244512745	244513045	0.496667
TraesCS1A02G142900	chr1A	245115188	245115488	0.996667
TraesCS1A02G143000	chr1A	245518422	245518722	0.996667
TraesCS1A02G143100	chr1A	245536624	245536924	0.496667
TraesCS1A02G143200	chr1A	246130375	246130675	0.996667
TraesCS1A02G143300	chr1A	246691308	246691608	0.996667
TraesCS1A02G143300	chr1A	246693126	246693426	0.996667
TraesCS1A02G143400	chr1A	247347028	247347328	1.08333
TraesCS1A02G143500	chr1A	248422137	248422437	0.5
TraesCS1A02G143600	chr1A	248435260	248435560	0.496667
TraesCS1A02G143700	chr1A	248611825	248612125	0.996667
TraesCS1A02G143800	chr1A	248616841	248617141	0.996667
TraesCS1A02G143900	chr1A	248877502	248878027	0.975238
TraesCS1A02G144000	chr1A	249042485	249042785	0.996667
TraesCS1A02G144000	chr1A	249043468	249043768	0.996667
TraesCS1A02G144100	chr1A	249148225	249148525	0.996667
TraesCS1A02G144200	chr1A	250090812	250091112	0.996667
TraesCS1A02G144400	chr1A	250202735	250203166	0.99768
TraesCS1A02G144500	chr1A	250444216	250444516	0.57
TraesCS1A02G144600	chr1A	250527955	250528255	0.5
TraesCS1A02G144700	chr1A	250550635	250550935	0.496667
TraesCS1A02G144800	chr1A	251008866	251009166	1.04333
TraesCS1A02G144900	chr1A	251220907	251221207	0.996667
TraesCS1A02G145000	chr1A	251334477	251334777	0.996667
TraesCS1A02G145100	chr1A	251341780	251342080	0.996667
TraesCS1A02G145300	chr1A	251376102	251376402	1.01
TraesCS1A02G145400	chr1A	251532670	251532970	0.996667
TraesCS1A02G145500	chr1A	251563895	251564195	0.996667
TraesCS1A02G145600	chr1A	251690974	251691274	0.996667
TraesCS1A02G145700	chr1A	251936115	251936415	0.996667
TraesCS1A02G145800	chr1A	252286018	252286318	0.996667
TraesCS1A02G145900	chr1A	252321475	252321775	0.996667
TraesCS1A02G146000	chr1A	252324157	252324457	1.02333
TraesCS1A02G146000	chr1A	252325006	252325306	0.5
TraesCS1A02G146200	chr1A	252518001	252518301	0.996667
TraesCS1A02G146400	chr1A	252628023	252628323	0.5
TraesCS1A02G146500	chr1A	252772064	252772364	0.996667
TraesCS1A02G146600	chr1A	252828543	252828843	0.996667
TraesCS1A02G146700	chr1A	253016849	253017149	0.996667
TraesCS1A02G146800	chr1A	253372059	253372359	0.996667
TraesCS1A02G146900	chr1A	253384348	253384648	0.996667
TraesCS1A02G147000	chr1A	253720246	253720546	0.5
TraesCS1A02G147100	chr1A	253731540	253731840	0.996667
TraesCS1A02G147200	chr1A	254182971	254183271	0.5
TraesCS1A02G147300	chr1A	254350231	254350531	1.04333
TraesCS1A02G147400	chr1A	254375259	254375559	0.996667
TraesCS1A02G147500	chr1A	254386524	254387060	0.837687
TraesCS1A02G147600	chr1A	254992945	254993245	0.996667
TraesCS1A02G147700	chr1A	254996539	254996839	0.996667
TraesCS1A02G147700	chr1A	254997377	254997677	0.996667
TraesCS1A02G147800	chr1A	255203280	255203580	0.496667
TraesCS1A02G148000	chr1A	255478738	255479038	0.5
TraesCS1A02G148000	chr1A	255479109	255479555	0.997758
TraesCS1A02G148100	chr1A	255701471	255701771	0.996667
TraesCS1A02G148300	chr1A	255872126	255872426	0.996667
TraesCS1A02G148400	chr1A	255899909	255900209	0.996667
TraesCS1A02G148900	chr1A	256376413	256376713	0.996667
TraesCS1A02G149000	chr1A	256712232	256712532	0.5
TraesCS1A02G149100	chr1A	256810287	256810707	0.997619
TraesCS1A02G149200	chr1A	256819054	256819354	0.996667
TraesCS1A02G149300	chr1A	256823530	256823830	0.996667
TraesCS1A02G149400	chr1A	256928655	256928955	0.496667
TraesCS1A02G149500	chr1A	256964133	256964433	0.996667
TraesCS1A02G149600	chr1A	256985287	256985587	0.996667
TraesCS1A02G149700	chr1A	257415126	257415426	0.996667
TraesCS1A02G149800	chr1A	257551646	257551946	0.996667
TraesCS1A02G150000	chr1A	257566370	257566670	0.996667
TraesCS1A02G150100	chr1A	257574653	257574953	0.996667
TraesCS1A02G150200	chr1A	257959853	257960153	0.5
TraesCS1A02G150300	chr1A	257986949	257987249	0.996667
TraesCS1A02G150400	chr1A	258156912	258157212	0.996667
TraesCS1A02G150500	chr1A	258181273	258181573	0.996667
TraesCS1A02G150600	chr1A	258738210	258738510	0.5
TraesCS1A02G150800	chr1A	258862614	258862914	0.996667
TraesCS1A02G150900	chr1A	258881289	258881589	0.996667
TraesCS1A02G151000	chr1A	259048933	259049233	0.996667
TraesCS1A02G151200	chr1A	259073737	259074037	0.996667
TraesCS1A02G151300	chr1A	259892976	259893276	0.5
TraesCS1A02G151400	chr1A	259997750	259998050	0.996667
TraesCS1A02G151500	chr1A	260833968	260834268	0.5
TraesCS1A02G151600	chr1A	260836410	260836710	0.996667
TraesCS1A02G151700	chr1A	260840944	260841244	0.996667
TraesCS1A02G152000	chr1A	261130376	261130676	0.996667
TraesCS1A02G152000	chr1A	261130729	261131029	0.5
TraesCS1A02G152100	chr1A	261246913	261247213	0.5
TraesCS1A02G152200	chr1A	261826203	261826577	0.596257
TraesCS1A02G152300	chr1A	262008878	262009178	1.03333
TraesCS1A02G152400	chr1A	262289970	262290270	1.02
TraesCS1A02G152500	chr1A	262819022	262819322	0.5
TraesCS1A02G152700	chr1A	263957294	263957594	0.996667
TraesCS1A02G152800	chr1A	264217684	264217984	1
TraesCS1A02G152900	chr1A	265020214	265020514	0.996667
TraesCS1A02G152900	chr1A	265021726	265022026	1
TraesCS1A02G153000	chr1A	265041485	265041785	0.996667
TraesCS1A02G153100	chr1A	265650355	265650896	0.970425
TraesCS1A02G153300	chr1A	267141776	267142076	0.996667
TraesCS1A02G153300	chr1A	267142084	267142384	0.996667
TraesCS1A02G153400	chr1A	267146534	267146834	0.5
TraesCS1A02G153500	chr1A	267171813	267172113	0.996667
TraesCS1A02G153600	chr1A	267181034	267181334	0.996667
TraesCS1A02G153700	chr1A	267351959	267352259	0.5
TraesCS1A02G153800	chr1A	267356081	267356381	0.996667
TraesCS1A02G153900	chr1A	267794385	267794685	0.496667
TraesCS1A02G154000	chr1A	267882365	267882665	0.996667
TraesCS1A02G154100	chr1A	268123582	268123882	0.496667
TraesCS1A02G154300	chr1A	268914562	268914862	0.996667
TraesCS1A02G154400	chr1A	268932512	268932983	0.636943
TraesCS1A02G154500	chr1A	269567470	269567770	0.996667
TraesCS1A02G154600	chr1A	269582588	269582888	0.996667
TraesCS1A02G154700	chr1A	269993807	269994107	0.996667
TraesCS1A02G154900	chr1A	271621773	271622073	0.996667
TraesCS1A02G155000	chr1A	271891379	271891679	1.49333
TraesCS1A02G155200	chr1A	272611021	272611321	0.996667
TraesCS1A02G155300	chr1A	272985450	272985750	0.496667
TraesCS1A02G155400	chr1A	273604954	273605254	0.996667
TraesCS1A02G155500	chr1A	274109825	274110125	0.996667
TraesCS1A02G155600	chr1A	274781133	274781433	0.996667
TraesCS1A02G155700	chr1A	275764321	275764621	0.996667
TraesCS1A02G155800	chr1A	276258105	276258405	0.996667
TraesCS1A02G155900	chr1A	276323574	276323874	0.996667
TraesCS1A02G156000	chr1A	276569137	276569437	0.996667
TraesCS1A02G156100	chr1A	276802195	276802495	0.996667
TraesCS1A02G156200	chr1A	276864320	276864620	0.5
TraesCS1A02G156300	chr1A	276967641	276967941	0.996667
TraesCS1A02G156400	chr1A	277073900	277074200	1.05
TraesCS1A02G156400	chr1A	277076149	277076449	0.996667
TraesCS1A02G156500	chr1A	277629258	277629558	0.996667
TraesCS1A02G156500	chr1A	277633446	277633746	0.996667
TraesCS1A02G156600	chr1A	278141752	278142052	0.996667
TraesCS1A02G157500	chr1A	279732100	279732400	0.996667
TraesCS1A02G157500	chr1A	279733040	279733340	0.5
TraesCS1A02G157600	chr1A	279824643	279824943	0.496667
TraesCS1A02G157700	chr1A	279908534	279908834	0.996667
TraesCS1A02G157800	chr1A	280275946	280276246	0.5
TraesCS1A02G157900	chr1A	280604144	280604444	0.996667
TraesCS1A02G158100	chr1A	281368260	281368560	0.5
TraesCS1A02G158200	chr1A	281649889	281650189	0.5
TraesCS1A02G158300	chr1A	281659291	281659591	0.996667
TraesCS1A02G158400	chr1A	281894858	281895158	0.996667
TraesCS1A02G158500	chr1A	282545056	282545356	0.996667
TraesCS1A02G158600	chr1A	282552686	282553089	1.2531
TraesCS1A02G158700	chr1A	282702238	282702538	0.996667
TraesCS1A02G158800	chr1A	283842756	283843056	0.996667
TraesCS1A02G158800	chr1A	283844178	283844478	0.996667
TraesCS1A02G158900	chr1A	284143512	284143812	0.996667
TraesCS1A02G159000	chr1A	284320425	284320725	0.996667
TraesCS1A02G159100	chr1A	284337122	284337422	0.996667
TraesCS1A02G159200	chr1A	284905741	284906041	0.996667
TraesCS1A02G159300	chr1A	284913578	284913884	1.01634
TraesCS1A02G159400	chr1A	285355781	285356081	1.05333
TraesCS1A02G159400	chr1A	285356094	285356394	0.996667
TraesCS1A02G159500	chr1A	285980719	285981019	0.996667
TraesCS1A02G159600	chr1A	286006218	286006518	0.496667
TraesCS1A02G159700	chr1A	286915594	286915894	0.996667
TraesCS1A02G159800	chr1A	286918029	286918329	0.496667
TraesCS1A02G160000	chr1A	287315913	287316213	0.996667
TraesCS1A02G160100	chr1A	287543979	287544279	0.5
TraesCS1A02G160200	chr1A	287684189	287684489	0.996667
TraesCS1A02G160200	chr1A	287684542	287684842	0.5
TraesCS1A02G160300	chr1A	287686496	287686796	0.996667
TraesCS1A02G160400	chr1A	287690414	287690714	0.496667
TraesCS1A02G160500	chr1A	287700543	287700843	0.496667
TraesCS1A02G160500	chr1A	287702044	287702344	0.496667
TraesCS1A02G160700	chr1A	288861906	288862279	1.19303
TraesCS1A02G160800	chr1A	289329633	289329933	0.496667
TraesCS1A02G160900	chr1A	289334121	289334421	0.996667
TraesCS1A02G161000	chr1A	289351746	289352046	0.496667
TraesCS1A02G161100	chr1A	289633683	289633983	0.996667
TraesCS1A02G161200	chr1A	290123127	290123427	0.996667
TraesCS1A02G161200	chr1A	290123717	290124017	0.996667
TraesCS1A02G161300	chr1A	290198742	290199042	0.996667
TraesCS1A02G161400	chr1A	290204851	290205151	0.5
TraesCS1A02G161500	chr1A	290336416	290336716	0.996667
TraesCS1A02G161600	chr1A	290349511	290349811	0.996667
TraesCS1A02G161800	chr1A	290551636	290551936	0.5
TraesCS1A02G161900	chr1A	290554269	290554569	0.996667
TraesCS1A02G162000	chr1A	290556987	290557287	0.996667
TraesCS1A02G162100	chr1A	290955727	290956027	0.996667
TraesCS1A02G162200	chr1A	291241858	291242158	1
TraesCS1A02G162300	chr1A	291248566	291248866	0.996667
TraesCS1A02G162400	chr1A	291565821	291566121	0.996667
TraesCS1A02G162500	chr1A	291974350	291974650	0.996667
TraesCS1A02G162600	chr1A	292022225	292022525	0.496667
TraesCS1A02G162700	chr1A	292076955	292077255	0.996667
TraesCS1A02G162800	chr1A	292090117	292090417	0.996667
TraesCS1A02G163000	chr1A	292746027	292746327	0.996667
TraesCS1A02G163100	chr1A	292773017	292773317	0.996667
TraesCS1A02G163100	chr1A	292773347	292773647	0.5
TraesCS1A02G163100	chr1A	292776992	292777292	0.496667
TraesCS1A02G163100	chr1A	292777936	292778236	0.996667
TraesCS1A02G163100	chr1A	292778792	292779092	0.996667
TraesCS1A02G163200	chr1A	292881644	292881944	1.06
TraesCS1A02G163400	chr1A	293707705	293708005	0.5
TraesCS1A02G163500	chr1A	293728650	293728950	0.496667
TraesCS1A02G163600	chr1A	293730960	293731260	0.996667
TraesCS1A02G163700	chr1A	294037837	294038137	0.996667
TraesCS1A02G163700	chr1A	294038828	294039128	0.996667
TraesCS1A02G163800	chr1A	295022818	295023118	0.996667
TraesCS1A02G163900	chr1A	295232670	295232970	0.996667
TraesCS1A02G164000	chr1A	295458654	295458954	0.496667
TraesCS1A02G164100	chr1A	295465898	295466198	0.996667
TraesCS1A02G164200	chr1A	295590635	295590935	0.996667
TraesCS1A02G164300	chr1A	296204641	296204941	0.5
TraesCS1A02G164400	chr1A	296215344	296215644	0.496667
TraesCS1A02G164500	chr1A	296242736	296243036	0.996667
TraesCS1A02G164600	chr1A	297376730	297377030	0.996667
TraesCS1A02G164700	chr1A	297700709	297701009	1.03
TraesCS1A02G164800	chr1A	297749287	297749587	0.996667
TraesCS1A02G164800	chr1A	297750857	297751157	0.996667
TraesCS1A02G164900	chr1A	297874782	297875082	0.996667
TraesCS1A02G165000	chr1A	297882996	297883296	0.996667
TraesCS1A02G165300	chr1A	298033902	298034202	0.5
TraesCS1A02G165400	chr1A	298107183	298107483	0.996667
TraesCS1A02G165500	chr1A	298108291	298108947	0.91311
TraesCS1A02G165500	chr1A	298109703	298110003	0.996667
TraesCS1A02G165600	chr1A	298154923	298155223	0.996667
TraesCS1A02G165700	chr1A	298558317	298558617	1.01
TraesCS1A02G165800	chr1A	298601772	298602072	0.996667
TraesCS1A02G165900	chr1A	298615397	298615697	0.506667
TraesCS1A02G166000	chr1A	298621205	298621505	0.996667
TraesCS1A02G166100	chr1A	298636497	298636797	0.996667
TraesCS1A02G166200	chr1A	298646630	298646930	0.996667
TraesCS1A02G166300	chr1A	298725093	298725393	0.996667
TraesCS1A02G166400	chr1A	299103254	299103554	0.5
TraesCS1A02G166500	chr1A	299267824	299268124	0.906667
TraesCS1A02G166600	chr1A	299425865	299426165	0.996667
TraesCS1A02G166800	chr1A	299542849	299543149	0.503333
TraesCS1A02G166900	chr1A	299624334	299624634	0.996667
TraesCS1A02G167000	chr1A	299719046	299719346	0.5
TraesCS1A02G167100	chr1A	300003833	300004133	0.996667
TraesCS1A02G167200	chr1A	300100613	300100913	0.996667
TraesCS1A02G167300	chr1A	300106766	300107264	1.05422
TraesCS1A02G167400	chr1A	300108210	300108510	0.5
TraesCS1A02G167500	chr1A	300116831	300117131	0.996667
TraesCS1A02G167600	chr1A	300396014	300396314	0.996667
TraesCS1A02G167700	chr1A	300567373	300567673	0.996667
TraesCS1A02G167800	chr1A	300576805	300577105	0.996667
TraesCS1A02G167900	chr1A	300672484	300672784	0.5
TraesCS1A02G168100	chr1A	300859963	300860263	0.996667
TraesCS1A02G168200	chr1A	300927528	300927828	0.996667
TraesCS1A02G168300	chr1A	300943872	300944172	1
TraesCS1A02G168400	chr1A	301128171	301128471	0.996667
TraesCS1A02G168500	chr1A	301157973	301158273	0.996667
TraesCS1A02G168600	chr1A	301199887	301200187	0.996667
TraesCS1A02G168700	chr1A	301631647	301631947	0.996667
TraesCS1A02G168800	chr1A	301772869	301773169	0.996667
TraesCS1A02G168900	chr1A	301779742	301780042	0.996667
TraesCS1A02G169000	chr1A	301784039	301784339	0.496667
TraesCS1A02G169100	chr1A	301864218	301864518	0.496667
TraesCS1A02G169200	chr1A	301893940	301894240	0.996667
TraesCS1A02G169300	chr1A	301899175	301899475	0.996667
TraesCS1A02G169500	chr1A	302200638	302200938	0.5
TraesCS1A02G169600	chr1A	302639016	302639316	0.996667
TraesCS1A02G169700	chr1A	302906623	302906923	0.996667
TraesCS1A02G169900	chr1A	302958998	302959298	0.996667
TraesCS1A02G170000	chr1A	303729960	303730260	0.5
TraesCS1A02G170100	chr1A	303849404	303849704	0.996667
TraesCS1A02G170200	chr1A	303858354	303858776	0.99763
TraesCS1A02G170300	chr1A	304036420	304036720	0.496667
TraesCS1A02G170400	chr1A	304046936	304047236	0.996667
TraesCS1A02G170500	chr1A	304995909	304996209	0.996667
TraesCS1A02G170600	chr1A	305006333	305006633	0.996667
TraesCS1A02G170700	chr1A	305328896	305329196	0.996667
TraesCS1A02G170800	chr1A	305335919	305336227	1.02273
TraesCS1A02G170900	chr1A	305367886	305368186	0.996667
TraesCS1A02G171000	chr1A	305606110	305606410	0.996667
TraesCS1A02G171100	chr1A	306106651	306106951	0.996667
TraesCS1A02G171100	chr1A	306108775	306109075	0.5
TraesCS1A02G171100	chr1A	306110609	306110909	0.996667
TraesCS1A02G171200	chr1A	306117694	306117994	1
TraesCS1A02G171300	chr1A	306149587	306149887	0.996667
TraesCS1A02G171400	chr1A	306553155	306553455	0.996667
TraesCS1A02G171500	chr1A	306637268	306637568	0.996667
TraesCS1A02G171500	chr1A	306639231	306639531	0.5
TraesCS1A02G171600	chr1A	306684502	306684802	0.996667
TraesCS1A02G171700	chr1A	307033533	307033833	0.996667
TraesCS1A02G171800	chr1A	307043323	307043623	0.496667
TraesCS1A02G171900	chr1A	307060342	307060642	0.5
TraesCS1A02G172200	chr1A	307735384	307735684	0.496667
TraesCS1A02G172300	chr1A	308202469	308202769	0.996667
TraesCS1A02G172300	chr1A	308205898	308206198	0.5
TraesCS1A02G172400	chr1A	308245987	308246287	0.5
TraesCS1A02G172600	chr1A	308569744	308570044	0.513333
TraesCS1A02G172700	chr1A	308576038	308576338	0.993333
TraesCS1A02G172800	chr1A	308786631	308786931	0.996667
TraesCS1A02G172900	chr1A	308806402	308806702	0.5
TraesCS1A02G173000	chr1A	308811359	308811659	0.996667
TraesCS1A02G173100	chr1A	308814402	308814702	0.996667
TraesCS1A02G173100	chr1A	308816324	308816624	0.996667
TraesCS1A02G173200	chr1A	308952696	308953283	0.787053
TraesCS1A02G173300	chr1A	308954166	308954466	0.996667
TraesCS1A02G173300	chr1A	308954481	308954781	0.996667
TraesCS1A02G173400	chr1A	309403297	309403597	0.496667
TraesCS1A02G173500	chr1A	309462692	309462992	0.996667
TraesCS1A02G173500	chr1A	309465932	309466232	0.996667
TraesCS1A02G173700	chr1A	309757717	309758017	0.5
TraesCS1A02G173700	chr1A	309758169	309758469	1.02333
TraesCS1A02G173800	chr1A	309789541	309789841	0.996667
TraesCS1A02G174000	chr1A	310246690	310246990	0.996667
TraesCS1A02G174000	chr1A	310248234	310248534	0.996667
TraesCS1A02G174400	chr1A	311808608	311808908	0.5
TraesCS1A02G174500	chr1A	311816415	311816715	0.9
TraesCS1A02G174600	chr1A	311852793	311853093	0.996667
TraesCS1A02G174700	chr1A	312161286	312161586	0.51
TraesCS1A02G174800	chr1A	312583483	312583783	0.996667
TraesCS1A02G174900	chr1A	312606917	312607217	0.996667
TraesCS1A02G175000	chr1A	312772099	312772399	0.496667
TraesCS1A02G175100	chr1A	313006920	313007220	0.496667
TraesCS1A02G175200	chr1A	313162078	313162378	0.996667
TraesCS1A02G175300	chr1A	313478761	313479061	0.996667
TraesCS1A02G175500	chr1A	313489080	313489380	0.996667
TraesCS1A02G175600	chr1A	313590459	313590759	1.00667
TraesCS1A02G175800	chr1A	313744206	313744506	0.996667
TraesCS1A02G175700	chr1A	313751589	313751889	0.996667
TraesCS1A02G175900	chr1A	313912518	313912818	0.496667
TraesCS1A02G176000	chr1A	314428059	314428359	0.996667
TraesCS1A02G176100	chr1A	314491656	314491956	0.496667
TraesCS1A02G176200	chr1A	314511239	314511539	0.996667
TraesCS1A02G176300	chr1A	314624208	314624508	0.996667
TraesCS1A02G176400	chr1A	315061744	315062044	0.5
TraesCS1A02G176500	chr1A	315839335	315839635	0.996667
TraesCS1A02G176700	chr1A	317810407	317810707	0.996667
TraesCS1A02G176800	chr1A	319077439	319077739	0.996667
TraesCS1A02G176900	chr1A	319087404	319087704	0.996667
TraesCS1A02G177000	chr1A	319319457	319319896	0.997722
TraesCS1A02G177100	chr1A	319447425	319447725	0.996667
TraesCS1A02G177200	chr1A	319734499	319734799	0.496667
TraesCS1A02G177300	chr1A	319889305	319889605	0.99
TraesCS1A02G177400	chr1A	320224295	320224866	1.05079
TraesCS1A02G177500	chr1A	320333803	320334103	0.996667
TraesCS1A02G177600	chr1A	320479709	320480009	0.996667
TraesCS1A02G177700	chr1A	320891183	320891483	0.996667
TraesCS1A02G177800	chr1A	321110104	321110404	0.996667
TraesCS1A02G177900	chr1A	321227928	321228228	0.996667
TraesCS1A02G178000	chr1A	321394879	321395179	0.996667
TraesCS1A02G178100	chr1A	321412147	321412447	0.5
TraesCS1A02G178200	chr1A	321880375	321880675	0.5
TraesCS1A02G178300	chr1A	321887933	321888233	0.996667
TraesCS1A02G178400	chr1A	322572124	322572424	0.496667
TraesCS1A02G178500	chr1A	323188892	323189192	0.996667
TraesCS1A02G178600	chr1A	323192660	323192960	1.07667
TraesCS1A02G178700	chr1A	323204992	323205292	0.996667
TraesCS1A02G178800	chr1A	323286822	323287122	0.996667
TraesCS1A02G178900	chr1A	323407091	323407391	1.02
TraesCS1A02G178900	chr1A	323407878	323408178	0.996667
TraesCS1A02G179000	chr1A	323643630	323643930	0.5
TraesCS1A02G179000	chr1A	323645319	323645619	0.996667
TraesCS1A02G179100	chr1A	323894611	323894911	0.996667
TraesCS1A02G179200	chr1A	323894998	323895298	0.996667
TraesCS1A02G179300	chr1A	323961089	323961389	0.996667
TraesCS1A02G179400	chr1A	324490103	324490403	0.996667
TraesCS1A02G179500	chr1A	324498221	324498521	0.996667
TraesCS1A02G179600	chr1A	324501783	324502083	0.996667
TraesCS1A02G179700	chr1A	324619620	324619920	0.496667
TraesCS1A02G179800	chr1A	324623530	324623830	0.92
TraesCS1A02G179900	chr1A	324856715	324857015	0.996667
TraesCS1A02G180000	chr1A	325032271	325032571	0.996667
TraesCS1A02G180300	chr1A	325054182	325054673	0.922607
TraesCS1A02G180400	chr1A	325781969	325782269	0.996667
TraesCS1A02G180500	chr1A	326199226	326199526	0.5
TraesCS1A02G180500	chr1A	326199845	326200145	0.996667
TraesCS1A02G180500	chr1A	326207853	326208153	1.00333
TraesCS1A02G180600	chr1A	326215889	326216189	0.996667
TraesCS1A02G180700	chr1A	326217828	326218128	0.996667
TraesCS1A02G180800	chr1A	327005093	327005393	0.996667
TraesCS1A02G180900	chr1A	327012723	327013023	0.5
TraesCS1A02G181000	chr1A	327017881	327018181	0.996667
TraesCS1A02G181100	chr1A	327271806	327272106	1
TraesCS1A02G181400	chr1A	327525661	327525961	0.996667
TraesCS1A02G181500	chr1A	327530920	327531220	1.01333
TraesCS1A02G181500	chr1A	327531241	327531766	0.998095
TraesCS1A02G181700	chr1A	327713456	327713756	0.5
TraesCS1A02G181800	chr1A	328125474	328125774	0.996667
TraesCS1A02G181900	chr1A	328244750	328245050	0.496667
TraesCS1A02G182000	chr1A	328257422	328257722	0.58
TraesCS1A02G182100	chr1A	328713812	328714112	0.5
TraesCS1A02G182200	chr1A	328842145	328842445	0.496667
TraesCS1A02G182300	chr1A	329248864	329249164	0.996667
TraesCS1A02G182400	chr1A	330082714	330083014	0.996667
TraesCS1A02G182500	chr1A	330088383	330088683	0.996667
TraesCS1A02G182600	chr1A	330686756	330687056	0.5
TraesCS1A02G182700	chr1A	330771322	330771622	0.996667
TraesCS1A02G182800	chr1A	331237024	331237324	0.996667
TraesCS1A02G182900	chr1A	331273073	331273373	0.996667
TraesCS1A02G183000	chr1A	331323143	331323443	0.996667
TraesCS1A02G183100	chr1A	331518675	331519143	0.959402
TraesCS1A02G183200	chr1A	332044344	332044644	0.996667
TraesCS1A02G183300	chr1A	332382483	332382783	0.496667
TraesCS1A02G183400	chr1A	333139109	333139672	1.06394
TraesCS1A02G183500	chr1A	333498186	333498486	0.996667
TraesCS1A02G183700	chr1A	333552972	333553272	0.996667
TraesCS1A02G183800	chr1A	333627257	333627557	1.01
TraesCS1A02G183900	chr1A	333868397	333868975	0.984429
TraesCS1A02G183900	chr1A	333877989	333878289	0.5
TraesCS1A02G184000	chr1A	333913094	333913394	0.916667
TraesCS1A02G184100	chr1A	333917151	333917451	0.996667
TraesCS1A02G184300	chr1A	334205183	334205483	0.996667
TraesCS1A02G184400	chr1A	334446510	334446810	0.996667
TraesCS1A02G184500	chr1A	334452589	334452889	0.496667
TraesCS1A02G184600	chr1A	335034451	335034751	0.996667
TraesCS1A02G184800	chr1A	335543071	335543371	0.496667
TraesCS1A02G184900	chr1A	335546504	335546804	1.03667
TraesCS1A02G185100	chr1A	335825783	335826083	0.996667
TraesCS1A02G185200	chr1A	335830653	335830953	0.996667
TraesCS1A02G185300	chr1A	335836131	335836431	0.996667
TraesCS1A02G185400	chr1A	336214525	336214825	0.496667
TraesCS1A02G185500	chr1A	336240183	336240483	0.996667
TraesCS1A02G185700	chr1A	336475789	336476089	0.996667
TraesCS1A02G185800	chr1A	336607482	336607782	0.996667
TraesCS1A02G185900	chr1A	337014275	337014809	0.840824
TraesCS1A02G185900	chr1A	337016266	337016566	0.996667
TraesCS1A02G185900	chr1A	337016991	337017291	0.996667
TraesCS1A02G186000	chr1A	337149920	337150220	1.08
TraesCS1A02G186100	chr1A	337301720	337302020	0.996667
TraesCS1A02G186200	chr1A	337629747	337630047	0.996667
TraesCS1A02G186300	chr1A	337654999	337655780	0.928297
TraesCS1A02G186500	chr1A	337658431	337658731	0.996667
TraesCS1A02G186600	chr1A	337678354	337678654	0.996667
TraesCS1A02G186700	chr1A	337704090	337704390	0.996667
TraesCS1A02G186800	chr1A	337776850	337777150	0.996667
TraesCS1A02G186900	chr1A	337781519	337781819	0.5
TraesCS1A02G187000	chr1A	337947692	337947992	0.996667
TraesCS1A02G187100	chr1A	337981406	337981706	0.996667
TraesCS1A02G187200	chr1A	338130929	338131229	0.496667
TraesCS1A02G187300	chr1A	338214541	338214841	0.996667
TraesCS1A02G187400	chr1A	338581797	338582097	0.5
TraesCS1A02G187500	chr1A	338590637	338590937	0.996667
TraesCS1A02G187600	chr1A	338595455	338595755	0.5
TraesCS1A02G187600	chr1A	338595975	338596302	1.07951
TraesCS1A02G187600	chr1A	338597164	338597464	0.936667
TraesCS1A02G187700	chr1A	338600669	338600969	0.996667
TraesCS1A02G187800	chr1A	338836336	338836636	0.996667
TraesCS1A02G187900	chr1A	339098915	339099215	0.996667
TraesCS1A02G188000	chr1A	339483145	339483445	0.5
TraesCS1A02G188100	chr1A	339915997	339916297	0.496667
TraesCS1A02G188200	chr1A	340014494	340014794	0.996667
TraesCS1A02G188400	chr1A	340249444	340249744	0.996667
TraesCS1A02G188500	chr1A	340411151	340411451	0.996667
TraesCS1A02G188500	chr1A	340413331	340413631	0.996667
TraesCS1A02G188500	chr1A	340413639	340413939	0.996667
TraesCS1A02G188600	chr1A	340428615	340428915	0.996667
TraesCS1A02G188700	chr1A	341017510	341017810	0.5
TraesCS1A02G188800	chr1A	341867570	341867870	0.996667
TraesCS1A02G188900	chr1A	341873799	341874099	0.996667
TraesCS1A02G189000	chr1A	342379829	342380129	0.996667
TraesCS1A02G189100	chr1A	342387164	342387464	0.996667
TraesCS1A02G189100	chr1A	342388054	342388354	0.996667
TraesCS1A02G189200	chr1A	342393324	342393624	0.996667
TraesCS1A02G189300	chr1A	342435068	342435368	0.996667
TraesCS1A02G189400	chr1A	342597175	342597475	0.496667
TraesCS1A02G189400	chr1A	342598048	342598348	0.5
TraesCS1A02G189500	chr1A	342878704	342879004	0.996667
TraesCS1A02G189600	chr1A	343394892	343395192	0.996667
TraesCS1A02G189700	chr1A	343397030	343397330	0.496667
TraesCS1A02G189800	chr1A	343424569	343424869	0.996667
TraesCS1A02G189900	chr1A	343615801	343616101	0.996667
TraesCS1A02G190000	chr1A	343621606	343621906	0.496667
TraesCS1A02G190100	chr1A	343673808	343674108	0.996667
TraesCS1A02G190200	chr1A	343685824	343686124	0.496667
TraesCS1A02G190300	chr1A	344183580	344183880	0.5
TraesCS1A02G190400	chr1A	344189637	344189937	0.996667
TraesCS1A02G190500	chr1A	344290107	344290407	0.996667
TraesCS1A02G190600	chr1A	344470688	344470988	0.996667
TraesCS1A02G190700	chr1A	344488396	344488696	0.486667
TraesCS1A02G190800	chr1A	345116436	345116736	0.996667
TraesCS1A02G190900	chr1A	345171122	345171422	0.996667
TraesCS1A02G190900	chr1A	345171867	345172167	0.496667
TraesCS1A02G191000	chr1A	345299809	345300109	0.496667
TraesCS1A02G191000	chr1A	345303162	345303462	0.996667
TraesCS1A02G191100	chr1A	345306093	345306393	0.996667
TraesCS1A02G191300	chr1A	345783431	345783731	0.996667
TraesCS1A02G191400	chr1A	345787734	345788034	0.996667
TraesCS1A02G191500	chr1A	345792647	345792947	0.996667
TraesCS1A02G191600	chr1A	346445549	346445849	0.996667
TraesCS1A02G191700	chr1A	346681346	346681646	0.996667
TraesCS1A02G191800	chr1A	347321940	347322240	0.996667
TraesCS1A02G191900	chr1A	347324151	347324451	0.996667
TraesCS1A02G191900	chr1A	347325230	347325530	0.996667
TraesCS1A02G192000	chr1A	347417986	347418286	0.996667
TraesCS1A02G192200	chr1A	347618869	347619169	0.996667
TraesCS1A02G192300	chr1A	347635774	347636074	0.996667
TraesCS1A02G192400	chr1A	347646749	347647049	0.996667
TraesCS1A02G192500	chr1A	347920650	347920950	0.996667
TraesCS1A02G192600	chr1A	347922269	347922569	0.496667
TraesCS1A02G192700	chr1A	347926965	347927265	0.496667
TraesCS1A02G192800	chr1A	348400750	348401050	0.996667
TraesCS1A02G192900	chr1A	348689740	348690040	0.996667
TraesCS1A02G193000	chr1A	348721576	348721876	0.996667
TraesCS1A02G193100	chr1A	348848208	348848508	0.996667
TraesCS1A02G193200	chr1A	349358314	349358614	0.5
TraesCS1A02G193300	chr1A	350018401	350018701	0.496667
TraesCS1A02G193400	chr1A	350400844	350401144	0.496667
TraesCS1A02G193400	chr1A	350401248	350401548	0.996667
TraesCS1A02G193500	chr1A	350749239	350749539	0.5
TraesCS1A02G193600	chr1A	350762927	350763227	0.996667
TraesCS1A02G193700	chr1A	351211533	351211833	0.496667
TraesCS1A02G193800	chr1A	351340474	351340774	0.5
TraesCS1A02G193900	chr1A	351344836	351345197	0.66205
TraesCS1A02G194100	chr1A	351350640	351350940	0.996667
TraesCS1A02G194200	chr1A	351475935	351476235	1
TraesCS1A02G194400	chr1A	351608032	351608332	0.996667
TraesCS1A02G194500	chr1A	351856489	351856789	0.496667
TraesCS1A02G194700	chr1A	351863696	351863996	0.996667
TraesCS1A02G194800	chr1A	351878222	351878522	0.5
TraesCS1A02G194900	chr1A	351886431	351886731	0.996667
TraesCS1A02G195000	chr1A	352012886	352013186	0.5
TraesCS1A02G195100	chr1A	352139533	352139833	0.996667
TraesCS1A02G195100	chr1A	352140811	352141111	0.983333
TraesCS1A02G195200	chr1A	352179926	352180226	0.533333
TraesCS1A02G195300	chr1A	352851933	352852233	0.5
TraesCS1A02G195300	chr1A	352852790	352853090	0.996667
TraesCS1A02G195312	chr1A	352866442	352866742	1.49333
TraesCS1A02G195400	chr1A	353251601	353251901	0.996667
TraesCS1A02G195400	chr1A	353253296	353253675	1.21108
TraesCS1A02G195500	chr1A	353258337	353258637	0.996667
TraesCS1A02G195500	chr1A	353259845	353260145	0.996667
TraesCS1A02G195700	chr1A	353631471	353631771	0.996667
TraesCS1A02G195900	chr1A	353913478	353913778	0.996667
TraesCS1A02G196000	chr1A	354188923	354189223	0.996667
TraesCS1A02G196100	chr1A	354294955	354295255	0.996667
TraesCS1A02G196200	chr1A	354302494	354302794	0.5
TraesCS1A02G196300	chr1A	354307662	354308225	1.06394
TraesCS1A02G196400	chr1A	354824574	354824874	0.496667
TraesCS1A02G196500	chr1A	354937376	354937676	0.996667
TraesCS1A02G196600	chr1A	354940292	354940592	0.996667
TraesCS1A02G196700	chr1A	354948244	354948544	0.996667
TraesCS1A02G196800	chr1A	354955740	354956040	0.996667
TraesCS1A02G197000	chr1A	355320170	355320470	0.996667
TraesCS1A02G197000	chr1A	355320742	355321042	0.996667
TraesCS1A02G197100	chr1A	355326224	355326524	0.996667
TraesCS1A02G197200	chr1A	355333944	355334244	0.993333
TraesCS1A02G197300	chr1A	355338563	355338863	0.5
TraesCS1A02G197400	chr1A	355342694	355342994	0.996667
TraesCS1A02G197500	chr1A	355348360	355348660	0.996667
TraesCS1A02G197600	chr1A	355623905	355624205	0.996667
TraesCS1A02G197600	chr1A	355624359	355624659	0.996667
TraesCS1A02G197700	chr1A	355628994	355629536	0.830258
TraesCS1A02G197800	chr1A	355714162	355714462	0.996667
TraesCS1A02G197900	chr1A	355718109	355718409	0.996667
TraesCS1A02G198000	chr1A	355722225	355722525	0.996667
TraesCS1A02G198000	chr1A	355722584	355722884	0.996667
TraesCS1A02G198100	chr1A	355735295	355735595	0.996667
TraesCS1A02G198200	chr1A	356389776	356390076	0.496667
TraesCS1A02G198300	chr1A	356427799	356428099	0.996667
TraesCS1A02G198400	chr1A	356471119	356471419	0.5
TraesCS1A02G198500	chr1A	356475817	356476117	0.996667
TraesCS1A02G198500	chr1A	356476685	356476985	0.996667
TraesCS1A02G198600	chr1A	357062145	357062570	0.997647
TraesCS1A02G198700	chr1A	357073164	357073464	0.5
TraesCS1A02G198700	chr1A	357077119	357077419	0.5
TraesCS1A02G198800	chr1A	357123845	357124145	0.996667
TraesCS1A02G198900	chr1A	357414791	357415091	0.996667
TraesCS1A02G199000	chr1A	357781404	357781704	1.00667
TraesCS1A02G199200	chr1A	357788112	357788412	0.996667
TraesCS1A02G199200	chr1A	357788552	357788852	0.996667
TraesCS1A02G199200	chr1A	357788971	357789271	0.996667
TraesCS1A02G199300	chr1A	358151308	358151608	0.996667
TraesCS1A02G199400	chr1A	358174841	358175141	0.5
TraesCS1A02G199500	chr1A	358179343	358179643	0.496667
TraesCS1A02G199600	chr1A	358771662	358772176	1.16537
TraesCS1A02G199700	chr1A	358921084	358921384	0.996667
TraesCS1A02G199700	chr1A	358921413	358921922	1.17682
TraesCS1A02G199700	chr1A	358922740	358923040	0.996667
TraesCS1A02G199800	chr1A	359191539	359191839	0.503333
TraesCS1A02G199900	chr1A	359228626	359229078	0.993363
TraesCS1A02G200000	chr1A	359689103	359689403	0.996667
TraesCS1A02G200100	chr1A	359981518	359981818	0.996667
TraesCS1A02G200200	chr1A	360009216	360009516	0.996667
TraesCS1A02G200500	chr1A	361174598	361174898	0.5
TraesCS1A02G200700	chr1A	361235251	361235551	0.996667
TraesCS1A02G200800	chr1A	361352009	361352309	0.5
TraesCS1A02G200900	chr1A	361516965	361517265	0.996667
TraesCS1A02G201000	chr1A	362063017	362063317	0.996667
TraesCS1A02G201100	chr1A	362190753	362191053	0.496667
TraesCS1A02G201200	chr1A	362195737	362196037	0.996667
TraesCS1A02G201300	chr1A	362210139	362210439	0.996667
TraesCS1A02G201400	chr1A	362402963	362403263	0.5
TraesCS1A02G201500	chr1A	362620022	362620322	0.996667
TraesCS1A02G201600	chr1A	362861792	362862092	0.996667
TraesCS1A02G201600	chr1A	362862201	362862501	0.5
TraesCS1A02G201700	chr1A	363007190	363007490	0.996667
TraesCS1A02G202000	chr1A	363052138	363052438	0.996667
TraesCS1A02G202100	chr1A	363420270	363420570	0.996667
TraesCS1A02G202300	chr1A	363451518	363451818	0.996667
TraesCS1A02G202300	chr1A	363452192	363452492	0.5
TraesCS1A02G202400	chr1A	363601832	363602132	0.496667
TraesCS1A02G202500	chr1A	363640576	363640876	0.5
TraesCS1A02G202600	chr1A	363655851	363656151	0.996667
TraesCS1A02G202700	chr1A	363690298	363690598	0.996667
TraesCS1A02G202800	chr1A	364040025	364040325	0.5
TraesCS1A02G202900	chr1A	364046706	364047006	0.496667
TraesCS1A02G203000	chr1A	364230472	364230772	0.996667
TraesCS1A02G203100	chr1A	364631725	364632065	1.11471
TraesCS1A02G203200	chr1A	364655546	364655846	1
TraesCS1A02G203300	chr1A	364935475	364935775	0.996667
TraesCS1A02G203400	chr1A	365064776	365065076	0.996667
TraesCS1A02G203500	chr1A	365450942	365451242	0.996667
TraesCS1A02G203600	chr1A	365492053	365492353	0.996667
TraesCS1A02G203700	chr1A	365507259	365507559	0.996667
TraesCS1A02G203900	chr1A	365618898	365619198	0.996667
TraesCS1A02G204100	chr1A	365637926	365638226	0.5
TraesCS1A02G204200	chr1A	366264926	366265226	0.996667
[truncated: 106,199 more rows]

## Sheet: Supplementary Table 3
Supplementary Table 4. Conversion rates estimated from chloroplast genome-mapped reads
Sample ID	Replicate number	Conversion rate (%)
Tauschii-109	1	97.74
Tauschii-109	2	97.76
Langdon	1	98.4
Langdon	2	98.28
109xL-C2	1	96.6
109xL-C2	2	96.65
109xL-C4	1	97.72
109xL-C4	2	97.05
Lx109-C2	1	97.71
Lx109-C2	2	98.06
Recital	1	98.22
Recital	2	98.35
Jx109-S5	1	98.38
Jx109-S5	2	98.44
Jx87-S5	1	98.27
Jx87-S5	2	98.13
Tauschii-87	1	97.97
Tauschii-87	2	97.8824

## Sheet: Supplementary Table 4
Supplementary Table 3. Read mapping statistics
Sample ID	Replicate number	Total reads	Uniquely mapped reads	Mapping efficiency	On-target reads	On-target / uniquely mapped reads	on-target /total raw reads
Tauschii-109	Replicate1	29910788	14320285	47.9	6719853	46.9254	22.4663
Tauschii-109	Replicate2	28369801	14051180	49.5	6773517	48.206	23.8758
Langdon	Replicate1	26863563	12866754	47.9	5540521	43.0608	20.6247
Langdon	Replicate2	27214482	13607279	50	6000235	44.0958	22.0479
109×L-C2	Replicate1	33215545	17683075	53.2	8536889	48.2772	25.7015
109×L-C2	Replicate2	28121426	14755141	52.5	6490582	43.9886	23.0806
L×109-C2	Replicate1	30303844	15353731	50.7	7490528	48.7864	24.7181
L×109-C2	Replicate2	31157851	15373408	49.3	7193209	46.7899	23.0863
109×L-C4	Replicate1	28464337	14265916	50.1	6636122	46.5173	23.3138
109×L-C4	Replicate2	27592833	13792452	50	6595670	47.8209	23.9036
Recital	Replicate1	25848362	13862156	53.6	6467381	46.6549	25.0205
Recital	Replicate2	27062700	14320424	52.9	6734162	47.0249	24.8836
Jx109-S5	Replicate1	27129823	12813171	47.2	6524814	50.9227	24.0503
Jx109-S5	Replicate2	28005247	12944798	46.2	5968203	46.105	21.311
Jx87-S5	Replicate1	29819901	12994111	43.6	6340476	48.795	21.2626
Jx87-S5	Replicate2	28262381	12818503	45.4	6243771	48.709	22.0922
Tauschii-87	Replicate1	32234583	11548102	35.8	5711453	49.4579	17.7184
Tauschii-87	Replicate2	26197642	9325635	35.6	4663983	50.0125	17.8031

## Sheet: Supplementary Table 5
Supplementary Table 5. Total number of CHH cytosines covered at the 10X threshold and the fraction with methylation significantly above the failed conversion rate
Sample	Cytosines covered at 10x	Unmethylated cytosines (binomial test, p>0.01)	Percentage of significantly methylated CHH sites
109xL-C2	6800066	6115288	10.0702
109xL-C4	6208021	5522267	11.0463
Lx109-C2	6707383	5805248	13.4499
Jx109-S5	5673339	4864074	14.2644
Jx87-S5	5777746	5031279	12.9197
Tauschii-87	4190962	3737960	10.809
Tauschii-109	5666438	5032122	11.1943
Langdon	5775797	4846516	16.0892
Recital	6194188	5320120	14.1111

## Sheet: Supplementary Table 6
Supplementary Table 6. Highly expressed genes with medium-to-high CG and CHG methylation
found in 7-8 samples
found in 6 samples
found in 5 samples
found in 4 samples
found in 3 samples
found in 2 samples
found in 1 sample
109xL-C2	109xL-C4	Lx109-C2	Jx109-S5	Jx87-S5	Langdon	Tauschii-109	Tauschii-87	Recital
TraesCS1A02G005315	TraesCS1A02G005315	TraesCS1A02G005315	TraesCS1A02G005315	TraesCS1A02G005315	TraesCS1A02G005315	TraesCS1D02G000200	TraesCS1D02G000200	TraesCS1A02G007344
TraesCS1A02G005368	TraesCS1A02G005368	TraesCS1A02G005387	TraesCS1A02G005368	TraesCS1A02G005368	TraesCS1A02G005368	TraesCS1D02G000300	TraesCS1D02G000300	TraesCS1A02G008000
TraesCS1A02G005387	TraesCS1A02G005387	TraesCS1A02G007300	TraesCS1A02G005387	TraesCS1A02G005387	TraesCS1A02G005387	TraesCS1D02G000531	TraesCS1D02G000531	TraesCS1A02G010900
TraesCS1A02G008000	TraesCS1A02G007344	TraesCS1A02G008000	TraesCS1A02G007300	TraesCS1A02G007300	TraesCS1A02G007344	TraesCS1D02G000567	TraesCS1D02G000567	TraesCS1B02G010400
TraesCS1B02G010400	TraesCS1A02G008000	TraesCS1B02G010400	TraesCS1A02G007344	TraesCS1A02G007344	TraesCS1A02G007934	TraesCS1D02G000582	TraesCS1D02G000582	TraesCS1B02G010500
TraesCS1B02G010800	TraesCS1B02G010400	TraesCS1B02G010500	TraesCS1A02G008000	TraesCS1A02G008000	TraesCS1B02G010400	TraesCS1D02G001000	TraesCS1D02G001000	TraesCS1B02G010700
TraesCS1B02G010900	TraesCS1B02G010500	TraesCS1B02G010700	TraesCS1B02G010400	TraesCS1B02G010400	TraesCS1B02G010700	TraesCS1D02G001100	TraesCS1D02G001100	TraesCS1B02G010800
TraesCS1B02G011000	TraesCS1B02G010700	TraesCS1B02G010800	TraesCS1B02G010500	TraesCS1B02G010500	TraesCS1B02G010800	TraesCS1D02G001200	TraesCS1D02G001200	TraesCS1B02G011000
TraesCS1B02G011471	TraesCS1B02G010800	TraesCS1B02G010900	TraesCS1B02G010800	TraesCS1B02G010800	TraesCS1B02G010900	TraesCS1D02G001300	TraesCS1D02G001300	TraesCS1B02G011463
TraesCS1B02G011484	TraesCS1B02G010900	TraesCS1B02G011000	TraesCS1B02G010900	TraesCS1B02G010900	TraesCS1B02G011000	TraesCS1D02G001400	TraesCS1D02G001400	TraesCS1B02G011471
TraesCS1B02G011600	TraesCS1B02G011000	TraesCS1B02G011439	TraesCS1B02G011000	TraesCS1B02G011000	TraesCS1B02G011439	TraesCS1D02G002063	TraesCS1D02G002063	TraesCS1B02G011484
TraesCS1B02G011700	TraesCS1B02G011439	TraesCS1B02G011471	TraesCS1B02G011463	TraesCS1B02G011463	TraesCS1B02G011471	TraesCS1D02G007400	TraesCS1D02G007400	TraesCS1B02G011523
TraesCS1B02G013500	TraesCS1B02G011471	TraesCS1B02G011484	TraesCS1B02G011471	TraesCS1B02G011471	TraesCS1B02G011484	TraesCS1D02G009400	TraesCS1D02G008600	TraesCS1B02G011600
TraesCS1B02G041928	TraesCS1B02G011484	TraesCS1B02G011600	TraesCS1B02G011484	TraesCS1B02G011484	TraesCS1B02G011523	TraesCS1D02G009900	TraesCS1D02G009400	TraesCS1B02G011700
TraesCS1B02G329992	TraesCS1B02G011600	TraesCS1B02G011700	TraesCS1B02G011523	TraesCS1B02G011523	TraesCS1B02G011600	TraesCS1D02G015100	TraesCS1D02G009900	TraesCS1B02G013500
TraesCS1D02G000200	TraesCS1B02G011700	TraesCS1B02G013500	TraesCS1B02G011600	TraesCS1B02G011600	TraesCS1B02G011700	TraesCS1D02G317301	TraesCS1D02G015100	TraesCS1B02G041928
TraesCS1D02G000300	TraesCS1B02G013500	TraesCS1B02G041928	TraesCS1B02G011700	TraesCS1B02G011700	TraesCS1B02G013500	TraesCS3D02G095700	TraesCS1D02G317211	TraesCS1B02G329711
TraesCS1D02G000531	TraesCS1B02G329992	TraesCS1B02G329992	TraesCS1B02G013500	TraesCS1B02G013500	TraesCS1B02G329992	TraesCS3D02G096000	TraesCS1D02G317301	TraesCS1B02G329992
TraesCS1D02G000567	TraesCS1D02G000200	TraesCS1D02G000200	TraesCS1B02G041928	TraesCS1B02G041928	TraesCS3B02G475019	TraesCS3D02G433755	TraesCS3D02G095700	TraesCS1D02G000200
TraesCS1D02G000582	TraesCS1D02G000300	TraesCS1D02G000300	TraesCS1B02G042700	TraesCS1B02G042700	TraesCS4A02G055200	TraesCS4D02G080900	TraesCS3D02G096000	TraesCS1D02G000300
TraesCS1D02G001000	TraesCS1D02G000531	TraesCS1D02G000531	TraesCS1B02G329992	TraesCS1B02G329992	TraesCS5A02G003300	TraesCS5D02G004000	TraesCS5D02G004000	TraesCS1D02G000531
TraesCS1D02G001100	TraesCS1D02G000567	TraesCS1D02G000567	TraesCS1D02G000200	TraesCS1D02G000200	TraesCS5A02G422900	TraesCS7D02G504800	TraesCS5D02G004100	TraesCS1D02G000567
TraesCS1D02G001200	TraesCS1D02G000582	TraesCS1D02G000582	TraesCS1D02G000300	TraesCS1D02G000300	TraesCS5B02G424800	TraesCS7D02G535400	TraesCS5D02G431500	TraesCS1D02G000582
TraesCS1D02G001400	TraesCS1D02G001000	TraesCS1D02G001000	TraesCS1D02G000531	TraesCS1D02G000531	TraesCS6A02G048900	TraesCSU02G108000	TraesCS7D02G032100	TraesCS1D02G001000
TraesCS1D02G002063	TraesCS1D02G001100	TraesCS1D02G001100	TraesCS1D02G000567	TraesCS1D02G000567	TraesCS6A02G049066	TraesCSU02G108100	TraesCS7D02G168000	TraesCS1D02G001100
TraesCS1D02G007400	TraesCS1D02G001200	TraesCS1D02G001200	TraesCS1D02G000582	TraesCS1D02G000582	TraesCS6A02G049200	TraesCSU02G108200	TraesCS7D02G504800	TraesCS1D02G001200
TraesCS1D02G009400	TraesCS1D02G001400	TraesCS1D02G001400	TraesCS1D02G001000	TraesCS1D02G001000	TraesCS6A02G049400	TraesCSU02G108363	TraesCS7D02G535400	TraesCS1D02G001400
TraesCS1D02G009900	TraesCS1D02G002063	TraesCS1D02G002063	TraesCS1D02G001100	TraesCS1D02G001100	TraesCS6A02G049600	TraesCSU02G108400	TraesCSU02G075700	TraesCS1D02G002063
TraesCS1D02G015100	TraesCS1D02G007400	TraesCS1D02G009400	TraesCS1D02G001200	TraesCS1D02G001200	TraesCS6B02G065536	TraesCSU02G108500	TraesCSU02G108000	TraesCS1D02G009400
TraesCS1D02G317301	TraesCS1D02G009400	TraesCS1D02G009900	TraesCS1D02G001400	TraesCS1D02G001300	TraesCS6B02G065578	TraesCSU02G108600	TraesCSU02G108100	TraesCS1D02G009900
TraesCS3B02G475019	TraesCS1D02G009900	TraesCS1D02G015100	TraesCS1D02G002063	TraesCS1D02G001400	TraesCS6B02G065600	TraesCSU02G108700	TraesCSU02G108200	TraesCS1D02G015100
TraesCS3D02G095700	TraesCS1D02G015100	TraesCS1D02G317301	TraesCS1D02G009400	TraesCS1D02G002063	TraesCS6B02G065800	TraesCSU02G220600	TraesCSU02G108363	TraesCS1D02G317301
TraesCS3D02G096000	TraesCS1D02G317301	TraesCS3B02G475019	TraesCS1D02G009900	TraesCS1D02G007400	TraesCS6B02G065856	TraesCSU02G239000	TraesCSU02G108400	TraesCS2D02G536300
TraesCS3D02G433755	TraesCS3B02G475019	TraesCS3D02G095700	TraesCS1D02G015100	TraesCS1D02G008600	TraesCS6B02G066100	TraesCSU02G272393	TraesCSU02G108500	TraesCS3B02G360000
TraesCS4A02G055200	TraesCS3D02G095700	TraesCS3D02G096000	TraesCS1D02G317301	TraesCS1D02G009400	TraesCS6B02G086500		TraesCSU02G108600	TraesCS3B02G475019
TraesCS5A02G422900	TraesCS3D02G096000	TraesCS3D02G433755	TraesCS3B02G475019	TraesCS1D02G009900	TraesCS7A02G035300		TraesCSU02G108700	TraesCS4D02G250000
TraesCS5B02G424800	TraesCS3D02G433755	TraesCS4A02G055200	TraesCS3D02G096000	TraesCS1D02G015100	TraesCS7A02G035884		TraesCSU02G220200	TraesCS5A02G003300
TraesCS5D02G004000	TraesCS4A02G055200	TraesCS4A02G278900	TraesCS3D02G433755	TraesCS1D02G317301	TraesCS7B02G431200		TraesCSU02G220600	TraesCS5A02G422900
TraesCS6A02G048900	TraesCS5A02G003300	TraesCS5A02G003300	TraesCS4A02G453600	TraesCS3B02G475019	TraesCSU02G149933		TraesCSU02G239000	TraesCS5B02G003500
TraesCS6A02G049066	TraesCS5A02G422900	TraesCS5A02G422900	TraesCS5A02G422900	TraesCS3D02G095700	TraesCSU02G149946		TraesCSU02G258200	TraesCS5B02G424800
TraesCS6A02G049200	TraesCS5B02G424800	TraesCS5B02G424800	TraesCS5B02G003500	TraesCS3D02G096000	TraesCSU02G149951		TraesCSU02G267700	TraesCS5D02G004000
TraesCS6A02G049400	TraesCS5D02G004000	TraesCS5D02G004000	TraesCS5B02G424800	TraesCS4A02G453600	TraesCSU02G255529		TraesCSU02G271200	TraesCS5D02G481400
TraesCS6A02G049600	TraesCS6A02G048900	TraesCS6A02G048900	TraesCS5D02G004000	TraesCS5A02G003300				TraesCS6A02G049200
TraesCS6B02G065536	TraesCS6A02G049200	TraesCS6A02G049066	TraesCS6A02G048900	TraesCS5A02G422900				TraesCS6A02G049400
TraesCS6B02G065578	TraesCS6A02G049400	TraesCS6A02G049200	TraesCS6A02G049200	TraesCS5B02G003500				TraesCS6A02G049600
TraesCS6B02G065600	TraesCS6A02G049600	TraesCS6A02G049400	TraesCS6A02G049400	TraesCS5B02G424800				TraesCS6A02G049700
TraesCS6B02G065800	TraesCS6B02G065536	TraesCS6A02G049600	TraesCS6A02G049600	TraesCS5D02G004000				TraesCS6B02G065536
TraesCS6B02G065856	TraesCS6B02G065578	TraesCS6A02G049800	TraesCS6A02G049800	TraesCS6A02G049400				TraesCS6B02G065600
TraesCS6B02G066100	TraesCS6B02G065600	TraesCS6B02G065536	TraesCS6B02G065536	TraesCS6A02G049500				TraesCS6B02G065749
TraesCS6B02G086500	TraesCS6B02G065856	TraesCS6B02G065578	TraesCS6B02G065578	TraesCS6A02G049600				TraesCS6B02G065800
TraesCS7A02G035300	TraesCS6B02G066100	TraesCS6B02G065600	TraesCS6B02G065600	TraesCS6B02G065536				TraesCS6B02G065856
TraesCS7D02G504800	TraesCS6B02G086500	TraesCS6B02G065856	TraesCS6B02G065856	TraesCS6B02G065578				TraesCS6B02G086500
TraesCSU02G108000	TraesCS7A02G035300	TraesCS6B02G066100	TraesCS6B02G066100	TraesCS6B02G065600				TraesCS7A02G035300
TraesCSU02G108100	TraesCS7B02G431200	TraesCS6B02G086500	TraesCS6B02G086500	TraesCS6B02G065856				TraesCS7B02G319300
TraesCSU02G108363	TraesCS7D02G504800	TraesCS7A02G035300	TraesCS7A02G035300	TraesCS6B02G066100				TraesCS7B02G431200
TraesCSU02G108400	TraesCSU02G108000	TraesCS7D02G504800	TraesCS7D02G504800	TraesCS6B02G086500				TraesCS7D02G031800
TraesCSU02G108500	TraesCSU02G108100	TraesCSU02G108000	TraesCSU02G075700	TraesCS7A02G035300				TraesCS7D02G448200
TraesCSU02G108600	TraesCSU02G108363	TraesCSU02G108100	TraesCSU02G108000	TraesCS7D02G032100				TraesCS7D02G504800
TraesCSU02G108700	TraesCSU02G108400	TraesCSU02G108363	TraesCSU02G108100	TraesCSU02G075700				TraesCSU02G108100
TraesCSU02G149933	TraesCSU02G108500	TraesCSU02G108400	TraesCSU02G108363	TraesCSU02G108000				TraesCSU02G108300
TraesCSU02G149946	TraesCSU02G108600	TraesCSU02G108500	TraesCSU02G108400	TraesCSU02G108400				TraesCSU02G108400
TraesCSU02G149951	TraesCSU02G108700	TraesCSU02G108600	TraesCSU02G108500	TraesCSU02G108700				TraesCSU02G108500
TraesCSU02G220600	TraesCSU02G149933	TraesCSU02G108700	TraesCSU02G108600	TraesCSU02G149933				TraesCSU02G108600
TraesCSU02G255529	TraesCSU02G149946	TraesCSU02G149933	TraesCSU02G108700	TraesCSU02G149946				TraesCSU02G108700
	TraesCSU02G149951	TraesCSU02G149946	TraesCSU02G149933	TraesCSU02G149951				TraesCSU02G149933
	TraesCSU02G220200	TraesCSU02G149951	TraesCSU02G149946	TraesCSU02G220600				TraesCSU02G149946
	TraesCSU02G220600	TraesCSU02G220600	TraesCSU02G149951	TraesCSU02G239000				TraesCSU02G149951
	TraesCSU02G255529	TraesCSU02G255529	TraesCSU02G220600	TraesCSU02G255529				TraesCSU02G220200
	TraesCSU02G272393	TraesCSU02G272393	TraesCSU02G255529	TraesCSU02G267700				TraesCSU02G220600
								TraesCSU02G239000
								TraesCSU02G255529
								TraesCSU02G272393
